# Supplementary material for: Genome-wide analysis of bHLH transcription factor and involvement in the infection by yellow leaf curl virus in tomato (Solanum lycopersicum)
Source: BMC Genomics. 2015 Feb 5;16(1):39. doi: 10.1186/s12864-015-1249-2 (PMC4333901; doi:10.1186/s12864-015-1249-2)
Supplement: Additional file 1: Table S1. — The primer sequences used for quantitative real-time PCR amplification of actin and SlybHLH131. Table S2. Summary of bHLH genes in tomato genome. Table S3. The bHLH domain sequences of tomato. Table S4. The orthologous bHLH genes in tomato, potato and Arabidopsis genome. Table S5. The paralogous bHLH genes in tomato, potato and Arabidopsis genome. Table S6. The expression of 152 SlybHLH genes in TY-2 and 4840 after TYLCV infection. [file 12864_2015_1249_MOESM1_ESM.xlsx]

## Sheet: Sup.Table 1
Supplementary Table 1 The primer sequences used for quantitative real-time PCR amplification of actin and SlybHLH131
Gene	Forward primer	Reverse primer	Gene Description
Solyc04g077020.2	TGACGAAGTCAGGACAGGAA	CTGCATCTTCTTTGCCACTG	α-Tubulin
Solyc05g050560.1	GGGAGTTGGTGTTAGGATGG	AACCCTCTTCCTCATCCTTTG	SlybHLH077
Solyc06g008030.2	GAAGGTCAGAGTGAGGATGTTG	TCTCATTTATTCTGTCTCGGCG	SlybHLH079
Solyc10g008270.2	CCACTTTTAATAACATCATTAGATTGTGC	TAGCCTTAAATTCCATTGGTGAAC	SlybHLH131
Solyc10g009270.2	CAATCAAACTAATGAGCCCGG	TTAAAACCACGACCATGTTTGG	SlybHLH132

## Sheet: Sup.Table 2
Supplementary Table 2 Summary of bHLH genes in tomato genome.
SlybHLHs	Binding Activity	Subfamily	S_lypersicum gene ID	Chr	Gene Start	Gene End	Strand	protein sequence	protein length	bHLH Start	bHLH end	Intron number
SlybHLH001	1B	IIIb	Solyc00g050430.2.1	SL2.40ch00	13663836	13666165	+	MEYYNENGFLEELLSLRSESWDTTNVVPMEMSHDFYSNVLNYDNIPLPCTTTSNSFEGYSCNLPFDQQNLINCGTSFCSPFCDELSPPSSFPSQDDFSSILDDEVGNYSFQNLEMGNNSCNNDNNSNIVIPCKLEENQVCEGAGGRVGGASSFNIGFCPEIRKSKSKKMDGQPSKNLMAERRRRKRLNDRLSMLRSVVPKISKMDRTSILGDTIDYMKELLEKINNLQEEMELGPNQLSLMSIFKDVKPNEMLVRNSPKFDVERRSVDTKVEICCAGKPGLLLSTVTTLEALGLEIQQCVISSFSDFAMQASCSEEMEQRGVVSSEDIKQALFRNAGYGGRCL*	344	177	220	3
SlybHLH002	1A1	XII	Solyc01g010130.2.1	SL2.40ch01	4870120	4873334	+	MDMGSKNDTQGQKRNKDATNFQSPNISLDWQLSGSNLTNASMGMIPNSNPLVDSVFPTIWDRPPNSSHLGFYGNNNANAQISPCIMNQHETAAIGSVPTRGSMSWNPLNSMLKGAMFVPPIPGMIPQSLAQLPADLGFIERAARFSCFSGGNFNDMMNRPLSVPESTKPCYRGPAPTWRTEEVLASSGLNSPSAVDPWKQNIRSGVDGSKDVSLPHENKTHEQSPLKIEKKNEIFARSRDEGKESVGLSGNESDEAECSGRQEEMGSAGLESSPKSLGSRKRKKYSQGTEHDRMKRVQQLPAEPDKELIETQKGDGRLHSPSSKHGGKNSKQRSQSSDPPKEDYIHVRARRGQATNSHSLAERVRREKISERMKFLQDLVPGCDKVTGKAVMLDEIINY…	538	356	404	7
SlybHLH003	1B	Ib(1)	Solyc01g014910.1.1	SL2.40ch01	15818844	15821416	+	MNGGGESNHVFPWEIDDVWSYLNMNDNQIGSGAMFEGDMMPDPLRFDTYHPLTVVNEVVGSSTNVAKRRSPPNSKKNGKKIVEPKSSADGVGYREGLEHEIHIWTERERTKKIGILFETLRALIPNISAKADECTIIDEAVNHILKLKNTFEKLKQKKLDDLQEYNIRLMSSQKFPDVGNSWENYLGDQGTTSNSSFIKPKIHGATPLMVNNNIPTSFMTWSSPDMILNVCGKDAHISVCCPKKLGLFTFICYVLGKHNIEIVSAQVSSDQSRTMFMIQAHAKCGNDIAQFSEAPTVEEIYKQVAIRIMSFETPK*	316	105	147	2
SlybHLH004	1B	Ib(1)	Solyc01g020170.1.1	SL2.40ch01	27848272	27850227	+	MNEDGENNHDHLCDDIWSYLDWNDHQVESGETEGNKLLDPTGSDTCEPFTVINEVVEVSVNVAKKRSSANRKKNGKEIAEPNSGVYGAEVRKTSKHEVRKWTERERRKKMRTQFENLHALVPNLPAKADMSKIVYEAVNRIRKLKNTFKKLESQKLKSLEEYNIRLTGSQKVDNSWEKYVGDQGSTCNSIAIIPTNHGASPLIPTSFMTWSSPNVILNVSGEDAHISVCCPKKPRLFTTICYVLEKHKIDIVSSQISSDQFRSMFMIQAHAKDGSGVAQFSEAFTVEDMYKQAANEIMLMTTPK*	305	102	144	2
SlybHLH005	1A1	Ib(1)	Solyc01g057300.1.1	SL2.40ch01	53346800	53349524	-	MKKKKMNEGGGNDHDADVWSYLDLNDYQVGSGEKFEGDKVLDLTRSDACQPLTIVNEMFEVNIYAAKNRSPPNREKNGKGIAEPKSGVDRGGGKRESKHKIHKWTERERRKKMLTLFDTLHDLVPNLPTKADQSTIVGEAVNHILELQNIFTKLKSQKLERLEEYNIRLMSSQKVDNSWEKYVGDQVSTNNSTVITPTTHGPSPLIPTGFMTWSSPNVILNVCGEDAHISVCFPKNPKLFAIICYVLEKHKIDILSAQVSSDQFRSMFMIQAHAKGGSELALFSEVFTVEDMFKQAAIEIRALTTSK*	308	101	148	2
SlybHLH006	1B	Ib(2)	Solyc01g067340.1.1	SL2.40ch01	68200193	68200974	+	MWQEMMMKEEAEEEEIERLFMGVMGGYKDAFMPPLTDFSTINEMGSSSSYGNKRHKKEAPLADDNMHKERNRRGKMAELYSLLQSLVPTISHIHKATREKIVAESIDYIKRLEEEVLRLKNLKKSVVVYKPALSQWRNRVSSVNATVSKGLAFFGIQFQLTQGLMTNIFSVLDKHQAEVLAANISVSDHQLTTLTITVTIGNNESNTVESIRRELLLF*	219	68	113	1
SlybHLH007	1A1	Ia	Solyc01g080050.2.1	SL2.40ch01	71683227	71685011	+	MSHIAVERNRRRQMNENLKVLRSLTPCFYIKRGDQASIIAGVIEFIKELHLVLQSLEAKKRRKSLSPSPGPTTPRPLQLSPTPESSPFITHNNNFKELGACCNSPVADVEARICGSNVMLRTISKRIPGQIVKIINVLEKLSFEILHLNISTMQDTVLYSFVIKIGLECQLSVEELALEVQKSFTSSDVLCINEI*	196	2	49	2
SlybHLH008	1A1	Orphans	Solyc01g081090.1.1	SL2.40ch01	72941172	72943240	-	MYASQSLSFHPTSDQEDEKSFVQNHIAASGFVELQQQQQQFHSSENNLNMQLEFGHDSNNTRFHPNWEEISFNPYNNQQLSYPISNPSLGLLGGFHQRTELASTSTNLFYEPPQMNMPLNLCTPQSSLFKELFHLSPHGSSYGLGSSGTGSLFSLGHDQEEVTGNLYHDGSFHELTGDMMINSAAIKKRILGKDIKHHASEKQRRVHFSDKFQALRTLIPNPSKNNRATIIADAIGYIDELKMRVNELKVQVDIKKERIKRRRSMVEEYGAVIMEDNQDDQQVMMNKSTNWHHQIKSSKNSNTEVDVRIMEDEVIVKFVQHKQMLKGVNCLLLVSKALDELQLDLQHVAGGLIGDHYSYLLNSKICEGCTVYASVIANKVIDVLDKEHADIN*	393	196	241	2
SlybHLH009	1A1	Orphans	Solyc01g081100.1.1	SL2.40ch01	72947158	72948750	-	MYVEESVCYDPATHHVQHEGLTEDVFVIQEHTYHNNNDSSQQDVAVAAAAAALEIEFQHQLNLEMEQCYNNNNNNNTHNNNNNIVNEGLSCDQANWGEMNFPPYQNQQHNDNGNSNNNFHQQDFSNPISETPYLTTPDLLNMFPLPRCTQSSLLPQKSPNLLTSLGLIGDIDGGGASTSSAICDPSSLLLPLNLPPQPPLLRELFHSFPHGYGLRNLRSNNNTSFFNGLEETDQGLYQENGETRPFQNGIFEFSGGMNDIAKNRDGIKETKHFATERQRRVHLNDKYKALRSMVPNPSKNDRASIVKDAIDYINELKRGVNELKLMAEKKRCNKDRIKRQKTEGGTTISMDGSDAKQIMDEVEQSYNGNSLRSSWLQRRSKNTEVDVRIVDDEVTVKLV…	474	269	316	2
SlybHLH010	1B	IX	Solyc01g086870.2.1	SL2.40ch01	73557988	73560314	-	MFSSEPISREMDKLNSFFFSGGGGGSSSFKNGEGMESEFFRSKEMMGSDFFQQQSQFQQSNSGGLTRYRSAPSSFFAGILDGDGNNSGENFITGDGSSSSDSDSMFTALLNNNDTTNNNGTRDMNDQNQKNQLQFGTSLKQEIGEEIEFGNENGVQNRYENGGVSYSVGVQMQTRANLSNGNGDSDLIRQNSSPAGFFNGFMREVGNFGASVGTNREASTSTNGFNNHISYSTNQSSTSNFMPSIAENESWNDASFNSLKRNRDGDLKMFSTNFNGMTNQNDESRNYTSSGLSHHLSLPKTSSEMAAIEKYLQFQQDSVPCKIRAKRGCATHPRSIAERMRRTRISERMKKLQDLFPNMDKQTNTADMLDLAVDYIKDLQKQVQTLTDKKAKCSCTSKQ…	408	335	380	5
SlybHLH011	1A1	VII(a+b)	Solyc01g090790.2.1	SL2.40ch01	76228389	76233064	-	MNQCVPSWDLDDSTVPRKNLIQTQSNSLAVDVPSLDYEVAELTWENGQLAMHGLGPPRANNKPISSYGGTLESIVNQATRCNDDVPLHLHGKSTVDRNKQSGDEVVPWFNNHNAVAYAPPATGLVAMTKDALVPCSRNTSNSDNQRSVHVPGIDGSTHVGSCSGATNSRDWTVAPRMRVRPTRREWSSRADMISVSGSETCGGDSRQLTVDTFDREFGTTMYTSTSMGSPENTSSDKQCTNRTGDDHDSVCHSRDQKEGGDDEDDNDNKKGSKNSSSSTKRKRAAAIHNQSERKRRDKINQRMKTLQKLVPNSSKTDKASMLDEVIEYLKQLQAQVHMMSRMNMSPAMMLPLAMQQQLQMSMMGMGMGMGMGMGVAGVFDINNLSRPNIPGLPSFLHPS…	465	288	333	5
SlybHLH012	1A1	III(d+e)	Solyc01g096050.2.1	SL2.40ch01	78903296	78905572	-	MVTGNMLWSGEDKAMVASVLGKEAFEYLMSGSVSAECSLMAIGNDQNLQNKLSDLVERPNAANFSWNYAIFWQISRSKSGELVLGWGDGCCREPKEAEEREVKKILNLRLDDEGQQRMRKRVLQKLHMLFGGTDEDNYAFGLDRVTDTEMFFLASMYFSFPRGEGGPGKCFGSGKYLWLSDALTSNLDYCARSFLAKSAGMQTIALIPTDVGVVELGSVRSIPESLELLQNIKSCFSSFLSLVRDKQAAGIAAVPEKNEGNNPRLSNSGAVTERTDGNPKIFGHDLNSGTHFREKLAVRKAEERPWDMYQNGNRMPFVNARNGLNPASWAQFSNVKLGKPVELYAPPTPGHNLMNGGREEFRLNNFQHQKPAARMQIDFTGATSRTIVSPAHNVESEHS…	606	434	480	0
SlybHLH013	1A1	III(d+e)	Solyc01g096370.2.1	SL2.40ch01	79210978	79212857	+	MEQLAVSSSPMAVAPPPVDVNQVPLGLQQMLQYVVKSQPEWWAYAIFWQTSNDDEGKNFLAWGDGYFQGDGVVINNKGGGGSSSSLKSQAQSERKKVIKGIQALMDGNGDTDLVDDGDVTDTEWFYVMSLARSFSAGDGSVTGKAFGSDDFLWITGPDQFQLHYSCERAKEAQIHGIQTLVSIPTSNGVFELGSTQLIKQNLSLVQQVKSLFLCCPPIQFLEKTISFADIGLVTGLQQDDNDYKLRENSRKPHPVVAKKRGRKPKGGEEDAHMAALNHVEAERQRREKLNHRFYALRSVVPNVSRMDKASLLSDAVSYINQLKAKVDELELQLIDHTKKPKIVTESSSADNQSATTSSDDQVIKAANPTAAPEVEVKIVGTDAMIRVQSENVDYPSAKL…	451	277	323	1
SlybHLH014	1A1	Ia	Solyc01g098720.2.1	SL2.40ch01	80910735	80912501	+	MALEAITQQQQYLYALLGTTNWSIDSGSDYYNNNEFVPNHQNVTAPQEYEDYSNWNLPAPLLVDSQNEFHQWGQNCSSVLDHNFTIVDQQEQLESPIEMSSSTTRPRRRRTRTKKNDEEIENQRITHIAVERNRRKQMNDYLSVLRTLMPESYVQRGDQASIVSGAINYVKELEQQLQFLSGKKHLTSQNQEANGETSPFSEFFSIPQYSTTITAAAAATTTSENVCCENEYYRNQQLPATADIEVTMVENHANLKIRSKKRPRLLPTIISGLESLRLTVLHLNVSKVDQFVLCSLSLKVEEDCKMNSVEDIAAVVNQILSRIHEEAN*	329	123	174	2
SlybHLH015	1A1	VII(a+b)	Solyc01g102300.2.1	SL2.40ch01	82883861	82888441	+	MAIGKPESGQQKISSTSNLSSFPENDLVELKWQNGQIVMQGQNSSAKKSTVPNNLPSSASGDRDKYTGNSSTSKIGKFGLMDSMLNDMSLTVPTGELDLIQEDEGVPWLGYPADDSLQQDYCAQLLPEISGVTANEQSGQSVFGLINKRGSSDKMIGDSHSVPVHNAVNFERRNTSKVSPSSRFSPLSSLPSQKGHASIPTLESGVSDVFSSKNSNTPLSVLGESNQSKASAGDAKSNRIQKQNMPGNRSNLLNFSHFSRPATLVKAAKLQSSTGGSNISGSPILEAKGKKGEEKVTIGDNHVSAAATENFLTSKKDNFPHYPTNGVSSQLESRPSGASFHDRSCQAEQSDNAFRDCSSNNDNTHDHFTSAKATKDIADGERNVEHGVACSSVCSGSSA…	716	454	500	8
SlybHLH016	1A1	IVa	Solyc01g106460.2.1	SL2.40ch01	86111229	86112985	+	MKPKEETTNLSSSSITFAADHCHNNMVCHQDSFANQNYMMFKAASCQGANKSVSTNGKLTQAQDHIIAERKRREKLSQRFIALSALIPGLKKMDKASVLGDAIKYLKQLQEKVKTLEEQTKKKSVESVVFVKKYELYGDGENSSSDENYSSGTVPVDEALPEIEARISEKDVLIRIHCEKSKGVVEKTVAEIEKLHLSVINTCALSFGTSALDITIIAQMDEEFAMTVKDLVKNLRSALKVFM*	244	63	110	2
SlybHLH017	2	VIIIc	Solyc01g107140.1.1	SL2.40ch01	86513848	86515217	-	MEPVVAMSEGEWSSLSGTCSTEEANFMAQLFGACPNEQQLPSSGLPNFWTNHESNIGGSSEVSIFSSQHHTNSSIYHFPTSTNHFQPMLLTTSMTMEHLPPTNNLIEADAVEFLNKQVNNDSIESGENIMSESVLHGKSLQLGREYDQMHQPESSKKRSQSPVDHKNKRSVKPKKNMKSSVADDEETGNNNNNNTVLHRQSSFSCCSEDESNVSSYDIYGLASSDNSKGVSLPNGKSRANRGSATDPQSLYARKRRERINERLRILQSLVPNGTKVDISTMLEEAVQYVKFLQLQIKLLSSDDLWMYSPIAYNGMDIGLDLKIGIPNPKP*	331	253	293	4
SlybHLH018	1B	Ib(1)	Solyc01g107950.1.1	SL2.40ch01	87091511	87094312	+	MNIDGENNHGLPWETNDFWSYLNDNQVGSEETFDGDKVPGPTKSDICQQLTIVNEVVEVTPAVGKKRSPPNRKSNGKGIAEPNLDVGGAEGKRESEHEIHIWTERERRKKMRTLFETLHALVPNLPAKADKSTIVYEAVNHIVKLQNTFKKLKSQKLEKLEEYNIGLAGSQKVYNSWEKYVVDQGSTCNSTAITPTNHGASPLIPTGFMTWSSPNVILNVCGEDAHISVCCPKKSGLFTIICYVLEKHKIDIVSAQISCDQFRSMFMIQAHAKSGRDVAQFSEAFTVEERLKQAATEIMALATSK*	306	103	146	2
SlybHLH019	1A1	Ib(1)	Solyc01g107960.2.1	SL2.40ch01	87102576	87104810	+	MNEGGENNHDHLCDDMWSHLDWNDHQVESGEIEGNKLLDPTGSDTCQPLTFINEVVDVSVNVAKKRSSANRKKKGKKIAEPNSSVDGAEVRRASKHEVHKWTERERRKKMRTLFETLHALVPNLPVKADKSKIVYEAANHIRNLQNTFNKLESQKLERLEENNIMLVGSQKVGNSWEKYGGDQGSICNSKAITPANHGPTGFMTWSSPNVVLNVAGEDAHISVCCPKKPGLFTTICYVLEKHKIDTVSAKISSDQFRSMFMIQAHAKGGSGVAQFSEGFTVEDMYKQAANEIMLMTTPK*	300	97	145	2
SlybHLH020	1B	Ib(1)	Solyc01g107970.1.1	SL2.40ch01	87117053	87119021	+	MNENGENNHDHLCDDIWSYLDWNDHQVVNGETEGNKLLDPTGSDTCEPLTVINEVVEVSVNVDKKRSSANRKRNGKEIVEPNSGVDGAEVRRASKHEVRKWTERERRKKMRTQFETLHALVPNLPAKADMSKIVYEAVNRIRKLKNTFKKLESQKLKRLEEYNIRLTGLQKVNNSWEKYVGDQGSTCNSIAITPTNHGASPLIPTGFMTWSSPNVILNVSGEDAHISVCCPKKPRLFTTICYVLEKHKIDIVSAQISSDQFKSMFMIQAHAKDGSGVAQFSEAFTVEDMYKQVANEIMLMTTPK*	305	102	144	2
SlybHLH021	1A1	XII	Solyc01g109700.2.1	SL2.40ch01	88355753	88358914	+	MNIALPEMLHNITSNGSSELSVLDRTKWQVQQQEMSYFNGQNDQLMNSFHQTAEAQQFHGLINVNDQSLNELVTRAIKPDPCMENSWGGFGTTGTNGFDYVPVGVGHGGMSHPSEMNYAISRTTSCPPTMADNVVKPKDTRLSSNRGRESFKKRKADKNQHLKEVAEEETKDKKLKECIEEEDDSSKVTTEKKSNKRSATNSSNSKENSDTSKEKSKITDDKKLDYIHVRARRGQATDSHSLAERVRREKISERMRFLQDLVPGCNKITGKAGMLDEIINYVQSLQRQVEFLSMKLAAVNPRLDIDADNFFNKDIFATSTSTFSAVGAGTSSEMLSMAQRQFNSLQQIMSSSGLEMGIVNLNEMALRRTTSAPVPIPEMFLDSSSINQVQSFQTWNTDL…	435	239	286	6
SlybHLH022	1A1	IVb	Solyc01g111130.2.1	SL2.40ch01	89262003	89265946	-	MDQFNHGGLYQSNQLPNHCLTELNQLPSDVSTPPNGLLSESSKQKPEAELKDSIAARKVQKADREKLRRDRLNEQFMELGKTLDPDRPKNDKASILSDTVQILKDLTAQVSRLKSEYAALTDESRELTQEKNDLREEKASLKSDIESLNAQYQQRMRTMYPWAGMDHSMVMHPPSYPYPMPVPIPTGPVPMHPPLQPYPFFGNHNPAVVPNPSSFVQYMTPNTLIEQQPTQYMSPIIQPGSMTRQESRNKSSDQGESRIEKSEDSNEVATDLELKTPGSTSEQDLSSGQKKSRKLPRKDNSFTDGSSSSKCSSSHSVHAVSSNSVVRGTKTGD*	334	57	106	4
SlybHLH023	1A1	XII	Solyc02g062690.2.1	SL2.40ch02	28989779	28991338	-	MLQMSVLERQRAVLERIYNHSKQQLSSLVPQQELAHLITGCVQGNFNMFGGGDSNFVNFQEMARPSFSTISNSSITTVSPPPEKESDLSSMIAPRENVVSTKKRKAEFIEEEDCEKSPGNDSKENSKTSEVQKPDYIHVRARRGQATDSHSLAERARREKISKKMKYLQDLVPGCNKVTGKAGMLDEIINYVQSLQKQVEFLSMKLATLNPRLDLNTDNIFVKDLPSYMTTTFPPTVAVPTLSEYNMIQHQQAGSTGDVAQMLPQRRDLMSFPDTYLGSSHVTVVQPQQPTFEPDLQSLFSVGFN*	306	149	196	3
SlybHLH024	1B	IIIb	Solyc02g063430.2.1	SL2.40ch02	30098703	30101097	-	MELSEHDILEELLALPRKESLNDFLPHGNGWTFESPLPFYQNPEFIALNSSLLGLISPPITTSHSNFPDFTSPESYQFLDSSFTGTPLLDDYSVMENHEEFGGIIPGDFHGLQQELNSFGDVKVEESNSRLMGNVGEKKSKIRKMEGQPSKNLMAERRRRKRLNDRLSMLRSIVPKISKMDRTSILGDAIDYMKELLEKIHALREDDNVKDEIKDIKFVGNFKELKPNEALVKKPPKFEVERRNADTRIEICCSAKPGLLLSTVSTLEALGLDVQQCVISCFSDFSLQASCSEAREHRTILSGEDVKQTLFKTAGFGGRCL*	322	153	196	3
SlybHLH025	2	XIV	Solyc02g070880.1.1	SL2.40ch02	35058721	35059461	+	MQNNYQFSPQIQKPFVSLEDQAAGGNIFDIPVPSVFDTMALPTSFKSSVPFHGFEFRSSEACPKNFIIFDQTDYRSQIMYHPAMTSKFPYPDLNYNSTCFHDCMERKIANNENTEVSSYLKEDSDDINALLSLEEEECEEYDEEEVSTARTDANYGCSSPESYSNYHCQSKKSRTSSFRESSGSSTSNCSERKRRKLKKMVKALKGIVPGASRMNTVTVLDEAVRYLKSLKVEVQKLGVDNLKTYA*	247	186	230	0
SlybHLH026	1A1	Vb	Solyc02g076920.2.1	SL2.40ch02	36606127	36608560	+	MNCRNLGEFCENEAKGVVQSLVLDSEKGELVKASGRVEKKIGKSEGKTIAALKSHSEAERRRRQRINAHLSTLRNLVPSSDKMDKAALLAEVVRQVKQLKETATHDSERFFIPLDSDEIKVEIIAENAIDGTCLFRASVCCEYRTHLLSDLKQTINSLHVNLVKSEISTLGSRVKNVFLFTNSIHGGGGCATIQARDIFLSSVRQAFSSVLDKVSAFPEYSAYPNKRQRVSCFDSSSLLF*	241	53	99	1
SlybHLH027	1B	Ib(2)	Solyc02g078130.2.1	SL2.40ch02	37488040	37489650	+	MEQQYCSNKPSSSSSCKAADRKTIEKNRRNQMKDLYMKLNSLVHHDQHTKEFLSLPDQLEEAANYIKKLQIDLEKMRLKKEALTATAGTLNSNSNSSSNTDGRTLENTLPLPHIDIHNVNSALEVLLITGYDYHFMFNHIIRMLHEDGVQIISANYTLVGHTIFHSIHSKVGESATSSTAKIISEKLKQFVGAAAT*	197	22	70	2
SlybHLH028	2	X	Solyc02g079760.2.1	SL2.40ch02	38783027	38785687	-	MADEYQASVCGGNWWNSSRSIFGSSLCASSVPLGNSNFAWTNDHLLDMKSSCRSNDESGNSDESVVLQELPKHDSTLQILGSGLNSSSTNDNWSHTLMHGNDRSESSYPSILQQEDINSSMNYQQESGVDCSSNSFKQDFTLGMNHPITSSTNTHHDQISSTFPMNSSFSNYPSALLQTLFDNDPPQQQQLQQSLFATNNNQPMNFPTSSLNYRPDLNDFSPSMPKFPNSLLIPKQTTTPSNHFPNYSLNATASLYNTSSATSLNNMRATLMPSMHPQILQSPTFNDNSRAPNVTPKSKVEDLRESRVSKKSVTNEATLKRARIETPSPLPTFKVRKEKLGDRITALQQLVSPFGKTDTASVLHEAIEYIKFLHDQVNALSTPYLKNGSTTTQHQQIAD…	441	336	373	6
SlybHLH029	1A2	Orphans	Solyc02g079810.1.1	SL2.40ch02	38818280	38819281	-	MEFPSTPFDNSNNSEEREVGRRTDKRKQIDGEVKEYKSKNLKAERNRRQKLSERLLQLRSLVPNITNMTKETIITDAITYIRELQMNVDNLSEQLLEMEATQGEELETKNEEIIDTADEMGKWGIEPEVQVANIGPTKLWIKIVCQKKRGGLTKLMEAMNALGFDINDTSATASKGAILITSSVEVVRGGLTEANRIREILLEIIHGIY*	210	39	85	3
SlybHLH030	1A1	IVc	Solyc02g079970.2.1	SL2.40ch02	38920797	38923810	+	MAETEEDGSNWLIELGLMEDLPSLEPNAQWPSNAFSLPNNLSSGLEDSYGNSDSLKECGSKKRVRSGACASDSKAHREKMRRDKLNDRFQELSSILEPGKQPKMDKSVILGDAVRMVVQLRDEAQKLKESNNNLQEKVIELKAEKNELRDEKQKLKAEKDKLEQHLKAMNTQPGFLPHPPAMPSPFSAPHQVFASKMMPYIGYPGIPMWQFVPPAAVDTSEDHSLRPPVA*	231	74	120	4
SlybHLH031	2	X	Solyc02g084880.2.1	SL2.40ch02	42524468	42528076	+	MDSTNLYNHHQLQQLAGYPFFSTGVSTLHDWNSGITSEEEYYYKLGHMKRISSEELMWKRGIDTFPLMNTSMFHDGHHESSNDPLDDKNNKAGYIISNDYFLKMKDMNSLSNNMFKESYFENEQQHAFDLNENLLSEDSYMNNANNSSYVSSHDMEYSDFQGLKLAFNGLTFKNSHDSNSNCFGHFTTERMSSGFADGLQELTHSPSSKKITSNVRKNIGVSSKAKRSAEDEANPCQEASKKSRVTSQSPSTLMLKVRKEKLGDRISALHRLVAPFGKTDTASVLTEAIGYIQFLQDQILTLSMPYSKSTERKLHHINLKDSSIEAVLDLESRGLCLVPTSFSSYISQSCD*	352	257	296	6
SlybHLH032	2	XV	Solyc02g087860.2.1	SL2.40ch02	44703917	44705649	-	MSSRRSRQSSTGSSRISDDQIIELVSKLQQLLPEIRNRRSSKASASKVLQETCNYIRNLNRQVDDLSDRLSQLLSTIDADSPEAAIIRSLLM*	93	19	60	1
SlybHLH033	2	VIIIb	Solyc02g090950.1.1	SL2.40ch02	46991663	46992331	+	MDLQNIAHSLELGFSNSNIEMIPLQSPLHNSNYLMNSPPSNFSFMGNPIEEPAAMPILSSIDEIIASTHGNGNDYSCLQRRNSMEAMREMIFRIAMMQPIHIDPESVKPPKRKNVKISKDPQSVAARHRRERISERIRILQRLVPGGTKMDTASMLDEAVHYVKFLKKQLQSLEQAAVNNRPMISGFSTAMSSPGGPMNYNSSSIRACQPHQSMNSGAQMLS*	223	126	166	0
SlybHLH034	2	VIIIc	Solyc02g091440.1.1	SL2.40ch02	47312026	47313724	-	MSMALAKEHVIMSDTKMGMVDNYDQYYEGEFGINDHSSPELYGIHEEPPKSIFEECENSEKTSPKIAKNFALSSSNSSLSSPSSSNSNAQSVINFKGVYGNFMHSANGSLLSFEQSERFCPNPRMISNINQVEGSVWEDNNLHYQNCVTPKGSSNTSPRVINDNSNNNGIPFGWLNSEANASTTTHIDESRFNKRPSTEESMQTNKKQCSAGSKKGKPNNNNNNSIGTKDPQSIAAKNRRERISERLKILQELVPNGSKVDLVTMLEKAIGYVKFLQLQVKVLATDEFWPTQGGKAPDISQVKEAIDAILATQRDRN*	318	234	277	4
SlybHLH035	1B	IIIb	Solyc02g091690.2.1	SL2.40ch02	47505178	47506799	+	MELTQEDFLEEIVSPRIENWNNTFANAWNIESPTFYQQNPEFIPSNSSLLDLIMSPSQSNYFPCPDFQESSYPFLHSFTTTTPPQLVIDSTTYNNNNIQERAIIEEGQIGHFSTDFHGHYEDSFSCYNINKVVKMEEATSRIVGEKKSKNYKVKKVEGQPSKNLMAERRRRKRLNDRLSMLRSIVPKISKMDRTSILGDTIDYVKELLDKINRLHEENEIKDIKFLGNFKGLKTNEALVRNPPKFDVERRNEDETSIEICCGTKPGLLLSTVHTMEALGLEVQQCVVSCFSDFSMRASCSESVDHRTILSSEDVKQALFKTAGYGGRCV*	330	164	207	3
SlybHLH036	1A1	IVa	Solyc02g091800.2.1	SL2.40ch02	47590405	47591916	+	MDNSSLSQWFSRTEEGVFYSNRNNSIDDFTTQKSTISEDQETSELSITPDSARSNSRSYFHKEISKCKASKINFSLITPMENFPIGSKRPATDHPQQPKLNKISSSSHRFLSFNNNNNNTDSVFPSHQGCKIEAMDDMYLCDSSDQMFYPYVKSNGCYDAKDKKGGKKIPSVELQDHIIAERKRREKLSQRFVALSTILPGLKKVDKASILEQAIKHVKDLKEKVQLLEEEKKSVMFVNKYKVETEEYTSSEENNSGSDLPADIEVRFSDNNVLIRITCARRNAFVLNIHSEIEKLHLTIVQSSMMPFGKQAIDITLVAQMEESFCMTLKDVAKHVRMVTGRLMTQA*	348	176	221	3
SlybHLH037	1A1	IVa	Solyc02g091810.1.1	SL2.40ch02	47604420	47608160	+	MDTWWSEMETSNMNDHNFVNQSQAMTQFNEFPFNSKPFSTFTPPPPSNVISNYSYSNSMSTKNQFEKLNTFKVVKHEVPSGTTINFSSSVNSMDDSDFGDIEAAMGFGAAITTTTDQKKSYNRTSVQAQDHVLAERKRRERLTQRFIALSTLIPNLKKLDKATVLGDAIQYIKELEEQVKTLEEKNKKCSEEPVIPPAKRPRLVSSCADSSSSDEISSVSTVCTDRSLPDIEVRASDGNILIRIYCKKQNGMMKEIFNEVEKLHLSIISCSVMPFGYNTSHITIIAQMDHKLTSNTPNHVANRIRAAMVKEEANSFTA*	319	129	176	3
SlybHLH038	1A1	IVa	Solyc02g091820.1.1	SL2.40ch02	47620024	47621666	+	MDISSATWWSEMDVMNMNELQYIDQTFDDFAFSDNIQVSQIGEIFEEKPALCSSITQNTSTSPPCSSPSVISFSNSNSPSATPTTTNAQNYFKNLNTSSLKTEVPSGTTINFSSSNTSSDSDYDDSKQLFQAMGFGAGQSKKMNYSRTPLQAQDHVLAERKRRERLTQYFVTLSTLIPNLKKLDKASILGDAITYIKQLEEQVKRLDEEANKQPVKRSRLHSNYDNFSTCNENSNKSVVPEIDVRVSDGNVLIRVCCKKQAGIIKEIFSQVEMFQLTITSSSVIPFGYDTTHITIVAQMDHQLNMATEQVANNIRLSIMKLINSHK*	327	153	200	3
SlybHLH039	1A1	VII(a+b)	Solyc02g093280.2.1	SL2.40ch02	48767476	48769813	+	MANNNVYYHNANFSLTDPDPEPDDISVFLRHILLPSSSSSSSSSNFMALKSNEMQYSSSLPHLMPNNNQQGNLSSMMNSSACGIFSSSYGVCNGATTVSSSSVGTIDYDPDEYECESEDGTEDLGAEASVQPPSRNTSKRSRAAEVHNLSEKRRRSRINEKMKALQKLIPNSNKTDKASMLDEAIEYLKQLQLQVQMLTMRNGLNMYPLGLPRMLQQNQLSHQKVGLCEGNAFTNAKVAGNLQVNQDASLNAIFNPTENCTETKVTPPITMSNINRSDSAFELESSMNIHLDPFQLSRSTSKEIWREDDLPLYGMNELTTKTASTGSNLAFSVPLDTDASNLKRSTREACLLRYQFGAVNETNLDCDQLLSQQLYSNF*	379	146	192	7
SlybHLH040	1A1	XI	Solyc03g005350.2.1	SL2.40ch03	204741	210152	+	MADNPPEVYAADDFLEQILAIPSYASLPVTDLTAGASSENSTSGVSQLQQQPLFPLGLSLDNGFADANNTGGFQVKTEREAMNMGNLYPGLEHLQSHAVCLSVPQVHQVQPFQGHPTSSAIVTIPHQPAIRPRVRARRGQATDPHSIAERLRRERISERIKALQELAPSCNKTDRAAMLDEILDYVKFLRLQVKVLSMSRLGGTSAAAQVVADIPLQSVEGDTCESHSNQRVWEKWSDSETEQEVAKLMEEDVGTAMQYLQSKSLCIMPISLAALIYPTQQSDNQSMVKPEQAAPL*	297	145	189	6
SlybHLH041	1A1	Ib(2)	Solyc03g006910.2.1	SL2.40ch03	1472793	1474660	-	MFSLQGSDDLLIQILSNTCQQNKSSLDAVMDFASTDTITRTHIPPNINSQKKIISKRKLSTHSNKNDGIASDDHFKLKKIIHRDIERQRRQEMAALYSSLRSLLPLQYVKGKRSVSDHMHEAANYIKEMQGNIKELEKRRDLLMKSIRHGNENADKNNRFTDCTVTVSPWLQEGIEISISVDCEGKTFPLSKILGELLKQGLNVVSCVSAKADQRSLYSIHTEACDMNNIDHLALQQKVIDMINLDL*	248	80	130	2
SlybHLH042	1A1	Ia	Solyc03g007410.2.1	SL2.40ch03	1952298	1954788	+	MDGDQNLSDLFDDSECDIFGILEALEGGGGGGGNSGITSKFNDNINNQTATIATTITTTTSDEITGLVSEEGKKRKLISQKSTGSCATLQEEETIENKISHITVERNRRKQMNEHLSVLRTLMPCFYAKRGDQASIIGGVVDYINELQQVLQSLEAKKQRKVYSEVLSPRVLPPQLVPISPRLLTPSPLSPRKPPLSPRMNLPISPRTPQPTSPYKPNANANKPPEPSPTTSSNSSIDSHVNNELAANSKSAIADVEVKFSGAGANVILKTVSPRIPGQAVKIIAALEQLALEILHVSISTIDGTMLNSFTIKIGIECQLSAEELAHQIQQTFC*	335	98	148	2
SlybHLH043	1A1	XII	Solyc03g034000.2.1	SL2.40ch03	9980395	9983110	-	MSILERQRAIFEHLYQCQQQQQTSNSLPNQNLAQLNSLMSENTMEFSQFQNFPFKIDTQIDFGSEKRNWTSKKRKSEVYEEYECKVERLDGEAGEVKTEMIVKTEKGKNSKENLEAKNTDFIHVRARRGQATDSHSLAERARREKISKKMKCLQDLVPGCNKVIGKAGMLDEIINYVQSLQKQVEFLSIKLATSNVNTDNLFAKELPNPTFLQQQGNINIGVTQRRENCLMSFPEAVLDSSNVLALQQLPNLETDLQCLFGVRFQK*	267	134	181	3
SlybHLH044	2	VIIIb	Solyc03g044460.1.1	SL2.40ch03	13262888	13263328	+	MDLNEITQSINNIEMIQLLPIHNSSSIDHVIMREMIFGIAMMQPIKIDPESVKPPKRKNVKISKDPRSVAARHRREKISEKIRILQRLVPGGTKMDTASMLDEAVHYVKFLKKQLKSLEQATTACSNDRNNNRFVSGFNQCPHNCY*	147	70	111	0
SlybHLH045	1A1	Vb	Solyc03g095980.2.1	SL2.40ch03	51228639	51229402	-	MENSFSSEYCDVNDFLVQNYLPQCSHEGRESASRSHSEAEKRRRDRINAQLSTLRKLIPTWEKMDKAALLGSVVDHVKDLKDKTAEISNVLNTPTDTDEVSIEHLNEEEDNKGCLIKASFCCDDRPELFSELQRGIKNLQLRMMEADITSLGGRIKCVFMLSPNDNYVCINSLEKSLKAVLSRIAISPSTSNYRIKSKRQRFFLPPQFS*	210	34	80	1
SlybHLH046	1A1	XII	Solyc03g097820.1.1	SL2.40ch03	53591976	53594125	-	MAAFSSHQLQHNNPFLLDSVFLPTSPIKMSGFFEEPNNSCIVQQFYQQEFPSNLISHENSFCLDPKSSSSISLDMDASSVTDKIESGINNNKANVSPLDKKRKSSEGSSSMTSAHSKNEKQGDNGKKKKIISKLVAKDEKKANEEAPTGYIHVRARRGQATDSHSLAERVRREKISERMKILQSLVPGCDKVTGKALMLDEIINYVQSLQNQVEFLSMKLTSLNPMYYDFGMDLDALMVRPDDQSLSGLETQMANIQQGSTTTTSQAAEVIANTNSGYQFLDNSTSLMFQQSHFPNSIPQGIGQLLWGADEQTQKIINQSGFSNNFCSFH*	331	163	210	6
SlybHLH047	2	XII	Solyc03g113560.2.1	SL2.40ch03	57713477	57715822	+	MKILQDLVPGCNKVIGKALVLDEIINYIQSLQRQVEFLSMKLEAVNSRMNHPIETFPSKDLAPSAFDTSGMIFGTQAPREYAQGTQSEWLHMQVGNSFDRAT*	103	3	32	3
SlybHLH048	1B	Ib(2)	Solyc03g114230.1.1	SL2.40ch03	58272406	58273239	-	MENTSPEKLDRKTQEKNRRIQMKYLSSKLFSLIPPHHHQYSAKDMVTQQDQIDQAITYIEKLKERVDVLMRRKDKIIAQGTSDDSKKFMPSTSCSNIKLPMIEVRELGSTIEVILVSCLQKKFTMQEVIIILEEEGVQVVTANFSTIGDKVYYTIHAQVKITRLGVDASRVYLRLQNLIC*	181	12	62	2
SlybHLH049	1A1	Va	Solyc03g114720.2.1	SL2.40ch03	58678064	58684162	+	MELPQPRPFGTEGRKTTHDFLSLYSPVQQDPRPPQGGYLKTHDFLQPLEQAEKTLREEETNVEVATVEKPPPPVAATPSGEHILPGGIGTFSISYLHQRIPKPEASLFSVAQASSTDRNDENSNCSSFTGSGFTLWDESAVKKGKTGKENSGGDRHVLREGGVNTGGVQPTTSLEWQSQSSSNHKHNTTALSSLSSAHQSSPLKSQSFLHMITSAKSAQDDDDDDEDFVIKKEPQSHLRGSLSVKVDGKGNDQKPSTPRSKHSATEQRRRSKINDRFQMLRGIIPNSDQKRDKASFLLEVIEYIHFLQEKVHKYEESYQGWDNEPPKLPLSKCHRTTHGVSNLPQRIINASSASLTYAGKFDESIMGISSANPINVQKLEPNISSTGLKDKGQQPGLTN…	557	259	308	10
SlybHLH050	1A1	VII(a+b)	Solyc03g115540.1.1	SL2.40ch03	59265019	59267254	+	MSHCTVPTWNPSYQRQEHVVEAEEANKYPHLHNQQIQINHLLPMSSKCEEVAELTWEKGQLGMHGLGGILSISQAKQTLGRTGDTLESIVHQATYHAKNQTSIHQNYAQNEDQDLKTGVLYSGGKWGESSQQMAPPRATVLAKKRMRPSESDPQYGGAEDHEYAEGSACASASATFYRENDTTMVTWPSFDESSRSIKSKTACDEDSACHGGGSENKEEEHETKRSNSSRRSRAAAVHNQSERRRRDRINQRMKALQRLVPNASKTDKASMLDEVIDYLKQLQAQVQLMSSTPRNMAPQMMMPLGMHQHIQMSLLARMGVGVGLGMGMGMFDMTALARAAAASATTHPNQMTTAPINIPFTPSGAFALPAAPANSVSPASATTSTTTNSIPFTNPYSAF…	440	237	283	5
SlybHLH051	1A1	XII	Solyc03g119390.2.1	SL2.40ch03	62067629	62069260	+	MADHQFNSDIQNFITNSPFSLLNFDSSVDLMNQFPDMMTIPCSSDMSSFNIQSSMEFSNDNVFTQVNDQFPGSLQEIFQGNIQQESKNEEINDSKKRKISDTPESSSASATGNKRRNTKGRGNRVKVDEKEEEKPREVVHVRAKRGQATDSHSLAERVRRGKINERLRCLQDIVPGCYKTMGMAGMLDEIINYVQSLQNQVEFLSMKLTAASSYYDFNSESDILVSLQRAKAYEALKMQKMMKKEIECEVMSTNQVGLHFGSYPMLPYNT*	271	151	198	5
SlybHLH052	2	X	Solyc03g120530.2.1	SL2.40ch03	62953941	62958187	+	MHPHESHELSSSTTTTQHFYGSSNFLADNNPSQDHLPRSWSQLLLSGLSCDQEKPDISDHFQHQYKKLENWEEIQNLNSIHNNNIIPSNSSFRVPIFDVKPEELVSQRLYSNYHHDLSPASSCVTTNLNHNNIFNFSSSPANKITNSNKVVEVKHQDHSSECNSTSNGGVTKKARVQHSSAQPSLKVRKEKLGDRITALHQLVSPFGKTDTASVLSEAIGYIRFLQAQIQALSSPYMGNVAGSMGHTQQQSADLRSRGLCLVPISCTQHVGSDNNNTVGDYWAPALGGGGYL*	293	188	226	6
SlybHLH053	2	VIIIb	Solyc03g121240.1.1	SL2.40ch03	63458470	63459612	-	MENLDWNETPFNFGSSFDPIHVISNWNMPQRQEAANRLAADSMAAKAGAADLTRDCTDIAFSSSPILNMPNNYITDNNPLGLMSDFGVEIAKPISNTVSLESIDCLLSATTTNNTDTSIEDDGMSVIFADSNSLWNSGESAGINPQLLNCLPTDHKILEEEQNQRKRKSYELDEAVSQSSLGNSSNEFNLFQSNSLGDCGNFQLISEKQSKSKKMRLIESSNKRPSSSNINFQQASSSVSSIDQEPDPEAIAQMKEMIYRAAAFRPVDFGAEVLEKPKRKNVKISTDPQTVAARQRRERISERIRVLQRLVPGGSKMDTASMLDEAANYLKFLRTQVKALEAIGQKQDPFTSITQFNYPIPMQLPHFPLQNPNQIHRPKS*	381	293	333	0
SlybHLH054	1A1	XII	Solyc04g005130.2.1	SL2.40ch04	88365	92094	-	MDPHSTIMSAFQTATNLAEIWPYHHLLDHTTNHAATKRRDDDESAIAVSTSGNALTESDSKRLKATRSNENGEYSGGNSGKSSDQPAKPPAEPPKDYIHVRARRGQATDSHSLAERARREKISDRMKILQDLVPGCNKVIGKALVLDEIINYVQSLQRQVEFLSMKLEAVNTRVTPTIEGIPTKDFGQQTFETNAMAFGSQGTREYAGGTSPDWLHMQIGGGFERTT*	228	110	157	5
SlybHLH055	2	XII	Solyc04g005220.1.1	SL2.40ch04	176776	179094	+	MNIVSMDDAEPKDWQFSGSNLINASNRIIDSFCVSVWGNPISLSNVGLCGTNIPMNPGAATVLDWTQPNAMSKGGTFSMVPQSLTQLTADSEKVGDMMNPFAIPNSFNTYHNGLIFGESQDVFDSPSTAISQKKQMRNAVESSDQDVPLPLEYEHTDRSPLKNDKNVNFVKSQGEAKECVGISENESECSGHQEEVEGGYSSARCLGSRKRKRSGQDAEFDQMNGAQQQPAELAKEQNLNSILRREKISERMKFLQDLVPGCNKREPVISQVTGKAVMLDEIINYVQSLQRQVEMKLATINPRLDFNIDALLAKEILHSRAGTSSSLAFAPDLTVPYQSSHQLQRGLVHSGLPGSGNSIDTLLKSIYPFLAVTSGGYKERSSQLPNDELHNVVEMGLCT…	420	244	290	7
SlybHLH056	1A1	Va	Solyc04g005280.2.1	SL2.40ch04	205332	212148	+	MRLVLLRRMPHLLAVIPKVYGKSNEKASALRSKHSVTEQRRRSKINERFQILRDLIPHTDQKRDTASFLLEVIQYVQYLQEKVQKYEGPYQPWSSEPTKLMPWRNSHWRMQSLPAQPHALKNGSGPESTYLGRFDENLATVTSTMQPNQQNPIESHTSRDVSFKALDQQNELANKSITTPIPLQAGMKMSVPNNSAFSEPQPRPVSDQCPNTIDALNHDEDDVIDGGRISLSSSYSQGFLTSLSQALQSTGLDLSKATISVQIDFGKRANQAMTSGPSIAKDDENPTLSGHQHTDHFREASNDEDMNQAQKRLKI*	316	31	80	6
SlybHLH057	2	XV	Solyc04g005660.2.1	SL2.40ch04	428856	430139	-	MSNRRTRGSRQSSGASRISDDQIADLVSKLQLLIPESRSTRSSDKVEASKVLQEICNYIRSLHREVEDLSDRLSVLLESTESDSAQAAIIRSLFM*	96	21	62	1
SlybHLH058	1A1	Vb	Solyc04g006990.2.1	SL2.40ch04	706038	708703	+	MMNSQEIMDAKALAASKSHSEAERRRRERINNHLAKLRSLLPNTTKTDKASLLAEVIQHVKELKRQTSQIAQTNPLIPTEINELTVDYCNNEEGNFMIKVSLCCEDRSDLLHDLIKTLKSLRLKTLKAEITTLGGRVRNVLFITRDQQQDNDDTWPINDNNNDNDDDQMKYCLRSIQEALKEVMEKSNGNDSGNSGSIKRQRTSNNNNIHY*	212	17	63	1
SlybHLH059	1A1	XII	Solyc04g007300.2.1	SL2.40ch04	1017255	1020092	-	MGDSSSSTPLDFHALNSTCNNNSSILMNSNMELLNSISQQLENDQNFSSNNIHQQHGFLSLSSNDQNFSNHHQHELNIMSNFHNDHHMNNISHDVYDPAVAVAAAQFFTLGGPSYGCTSSIPESESMLNSSNNNINIPTPHPLVSGNTTSKNTSEGRKRKRNNQKEVEKPREVVHVRAKRGQATDSHSLAERLRREKINEKLRCLQELVPGCYKTMGMAVMLDVIINYVRSLQNQIDFLSMKLSAASLFYDFNSSEMDDMDSMQGTNGYAAAQGMGKNIVGEGYGGFPQFQTSWPL*	297	186	233	5
SlybHLH060	1A1	VII(a+b)	Solyc04g007430.1.1	SL2.40ch04	1103760	1107257	+	MLARFGVCYVAEIETNNGSGITSRRNEDGLYQYPKASCVEMHKMNERRRRYKIAKKMKVLETLIPNCNKSDRASVLDQAIQHIQALQHQIQVMSMDRIRGSTLVAAGRNQIMQSTLHFNPYIGAIGYFFNFSNILCSNFSPMLSTGSEFPFLPLAVACNLLHPGPIMEVFTRGSASVAPLEKRV*	185	41	87	4
SlybHLH061	1A1	Vb	Solyc04g014360.2.1	SL2.40ch04	4614412	4616761	-	MYQFPSFYELGNTCSDSYNNFLHEIITSSSSEMFNNINNLESSSVSPRSMAEAKAIAANKSHSEAERRRRKRINGHLATLRNLLPNTIKTDKASLLAEAVRCVRELKQTTSELGATTTTTTMSENDDDDDHTTLMTKIMFPSESDELNLSYCNESNNNNTDNNNDDRNLIIKASMCCEDRPEIMMELRRALSTVEGKIVRAEMSTVGGRIKCILWLEMLENGCKEGLFVQLRRALKVVMDKANFGPQNMGQDLLGNNKRPRLLGGPINYAT*	272	60	106	1
SlybHLH062	1A1	Ia	Solyc04g074810.2.1	SL2.40ch04	58316431	58320023	-	MFTRSRSILMALETVIYNQETFGYGCKEYYNNNLGNFSYNYELGLTQGEGEMSFTNLLDHNNNNNREESSSSPTELMYNNNAREYNIWDPNSSLEDHHLFMEGSPAAELPAAAVRSAATSGRRKRRRTRSCKNKEELENQRMTHIAVERNRRKQMNEYLAVIRSLMPPSYVQRGDQASIIGGAINFVKELEHHLQTLEAQKRSHPQKQEHSDNHGSSSTPPFADYFAFPQYSTHSKSTSPTAAASDVAAAGSCNSPLATEKMSALADIEVSMAESHANLKILSKRRPKQLLKIVAGLQCLWLTVLHLNVTTVDHMVLYSLSLKLEEGCQLTTADEIADSVNQLLGRIQEEAASSS*	356	140	191	3
SlybHLH063	1A1	Vb	Solyc04g076240.1.1	SL2.40ch04	58772216	58773532	-	MLSSLQGCNNVFLQLVDHQKNEKSNTTKKSKSKDAAVTHAVAERKRRERINSHLHTLKKLFPHLPKKDKPRVLTEAVTQLKELRKNVAQQLELSSLFIPSENDVVIINYCDNINDERTVKTTICCEDRPSLNRDLSSAIQSVQGRVIKAEMATVGGRTKAELVVVLGKANGGEKDVGQLKRALKAVVENRALGFGSNVMLGRRFG*	206	37	83	1
SlybHLH064	1A1	XII	Solyc04g077480.2.1	SL2.40ch04	59989923	59993699	-	MGTKENGSFNCPSTGMNRADSMPNVDPFSGSGWDPLLSLNQKGGFKGSSVVGHNEFVNLPYQSSQFVHYPSDSNLAEMVPKIPAFGNESYSELVNTFPLQEQLRGANCYANYVKNRGISTEGECQISGEGAVEVSPNGKRKISENHSLSNANKNVEGELQKAPSRDSSDCSKEQDGGKRHKTDQNVSSNLRNKQAGKQVKDDSDGGEPPKDNYVHVRAKRGQATNSHSLAERVRRERISERMRLLQELVPGCNKITGKAVMLDEIINYVQSLQQQVEFLSMKLATVNPELNFDIDRILSKEMLHQQTSNAALLGLGPGLSSSLPFPGISHGSFAGIPATTPPFHPLPQNVWDNELQSLLQMGFDSTSSMNNMGPNGRSKLDL*	383	225	273	7
SlybHLH065	2	VIIIc	Solyc04g077960.1.1	SL2.40ch04	60414629	60416069	-	MEHVGAFFDEEWESLSKLFSSTETADFMLQLQGDHGSMFSMNGSDNAGSSYRTDNPQVAFSQLSDEVNNNFQYLSQESSITSCGSDHGMFFTNPSHDHLQHSNNIDDVNNKLLQVAINNNLPDEYQSIDFFDMDSKNLENLCINQDFQAEMVCDQLDNAGISPVPHKEMQLKRKCDKIAHENPKKKSRGSQDAQKSTKKKMQPKKGKKNQKMTQINNEEGEEETNNNADNQIAQSSSCCSSEDDSNASQELNGGTVSSNPKGKSRASRGAATDPQSLYARRRRERINERLRILQNLVPNGTKVDISTMLEEAVTYVKFLQLQIKLLSSDELWMYAPLAYHGMDIGIYQKMLPNMQ*	356	280	320	4
SlybHLH066	1A1	VII(a+b)	Solyc04g078690.2.1	SL2.40ch04	60978513	60983322	+	MADPYRTNPHASSSLESEDMSSFFLNFLQGTPASSSATAAAGFYNRSGPAPVAESSSSLNFSDPGRFYAAEFKEGVENVFASAGLGECDGMNSANRREFLEDDKVDNFGFSSEECDGLDMPSDPTHPRSSKRSRSAEVHNLSEKRRRSRINEKLKALQNLIPNSNKTDKASMLDEAIEYLKQLQLQVQILTLRNGLSLYPGYVPGSLQSVQLPSGNEFDGRSFMLSANGGATLPVNREMPQTAFEISNQNPSGKPTITSHNTENAVALETTIQNHYGLLNHLASSKDMCRDNTLSRLHLDMSCSGNNSSSGVSS*	315	138	184	5
SlybHLH067	2	VIIIb	Solyc04g078790.2.1	SL2.40ch04	61052134	61053446	+	MDIDMLKSSATSEDQMEMMLMMQLEKFPEFSTGNCSELPMMEFSPQGSCNSSNNFQQMDQNSPNFLNMPSTISFTNSPPIHQNSPNFIPNSGGFNSNSMNRSNMAAMREMIFRIAAMQPINIDPESVKPPKRRNVKISTDPQSVAARHRRERISERIRILQRLVPGGTKMDTASMLDEAIHYVKFLKNQVQSLERAGATRPANGTALTAAAAGLGFPVPMSLSGNYNLPVSTKNYHHQNIQQYADV*	247	146	186	1
SlybHLH068	2	X	Solyc04g080710.2.1	SL2.40ch04	62391119	62395685	-	MEPANLHQQYQYHQLQFQDQFPLIGISPNSSSSSNNSCYGGVSTTNTWTPCTTTNTTILNSHGSGLINSYSSGDIINTTKYSSSSDHPLNLVNSMSSTTHQDMGFHQWANNNIKQENSLDNSYQRFTQMLKSPEGGGELSDMNAKLLLGTLSNTGLQLYHGDNNNLLYSSNSSSISTINRGRFSQIYPTINVSNLNINHQANSCSSLDMNLQPLDLINSTRYGGSFSQTYGLTTNHFQHSSSESPVNSSTSISAFSNGMPEAKRTSNTLETNKGPQNAPKKSRVDSRASCPPFKVRKEKLGDRIAALQQLVAPFGKTDTASVLMEAIGYIKFLQNQVETLSVPYMKSSRSKASRSLHGGGGEMNNEEMKRDLRSRGLCLVPLTCLTYVTEGGGGVWPPP…	406	296	334	6
SlybHLH069	1B	III(a+c)	Solyc05g005300.2.1	SL2.40ch05	240253	242750	-	MEKALEWLRPLVDSKNWEYCVVWKFGDDPSRFIEWMGCCCSGANGVDVNVKRENGGKQTFSSLCRDIQVQHPIRTKACEALAHFPHSISLYSGIQAEVVTSNEPKWINHAEISNSNLSHELKGTLVLIPVAGGLVELYNSKMIYKDQKTINFIINRFKLGSEEANSSVAQKEDQVLDFFPYEKSNFCAPLLQYATSFPSSAPHISQVSESSANPSIQGSSTGSIPSNELTLCHSPPDHLSRNVPLSQSTEGYFEHTELQCSGNLSRMEDTIFPWKQENYIVAGDMFSMGKKRQKGPYQSKNLVTERKRRNRIKDGLFTLRALVPNITKMDKVAILGDSIDYINELQEKVKLYKIELNKIEAEVTNNESTPEMVLSDMTEMSKVTGQTNEKTQISVNTTD…	483	303	346	7
SlybHLH070	1A1	XII	Solyc05g006650.2.1	SL2.40ch05	1311134	1316254	-	MDPQASMMNHAGGFQSPPFNLSEIWQFPINAGEGETPYSFPLSTAAAPQNVSDDVRNNDPMVLDRRTNNYSGGGGGGAARKRNEDDESAKGVSTSGNGLTESASKRMKVTRSNENCEARGDGEGNSVKSAEQPAKPAEPPKDYIHVRARRGQATDSHSLAERARREKISERMKVLQDIVPGCNKVIGKALVLDEIINYIQSLQHQVEFLSMKLEAVNSKMPSIEGYPSKDFGQQPFDTNAMAFSSQATREYTRGTSPDWLHMQLGGGFERTT*	273	156	203	5
SlybHLH071	2	XV	Solyc05g007210.2.1	SL2.40ch05	1820613	1822267	-	MSSRRSRSRISDDQIADLVSKLQQLIPEIRNRRSDKVSASKVLQETCNYIRNLHREVDGLSERLSQLLESTDSDSAQAAIIRSLLM*	87	13	53	1
SlybHLH072	1A1	IVa	Solyc05g009640.2.1	SL2.40ch05	3847068	3849452	+	MDDLALIFSHHNNGESSRKQLHKEKEDEKANSLACIISFNNNFENSLSIPKDEANNTISFSNINNIIGAKFGERRSGEQALEHLLAERKRRKRISKLFVSLASLIPGLNKMDKASILEGAATLIRQLGERAKEDDHHQSTIGMMTKNNLLPEVEIKSLEKELLITILLYKNQQKRNIDEILSVIQRLHLTIKTTNFMPFGTTSMHITVIAQMNDEFCETTDFLAEKLRSLISKV*	235	83	127	2
SlybHLH073	1A1	Vb	Solyc05g009880.2.1	SL2.40ch05	4099737	4103336	+	MLPWSIPPVQPFMNPVHHHDQSFLLPPSPSAYGLFNRNTNTDQQHLRFISDSLVGQVVHHHHHHNQPGSIAPFGLQAELQKMSAQEIMDAKALAASKSHSEAERRRRERINNHLAKLRSLLPNTTKTDKASLLAEVIQHVKELKRQTSLISETSLVPTEIDELTVDNATSDEDGKFIIKASLCCEDRSDLLPDLIKTLKALRLKTLKAEITTLGGRVRNVLFITGDDYYCNNNNNREVDTCISGDDEDTEMMQQQQQQQPQYCISSIQEALKAVMEKSSGDDSASTSVKRQRTNNINILS*	301	97	143	2
SlybHLH074	1A1	XII	Solyc05g010610.2.1	SL2.40ch05	4848664	4852023	+	MDIEIKNDSEPEKRNDQEVSMNYQSPNVSSEWQLNGSNLTNSSMGMVDSFCPTTWDQPTTNSSNLGFCDASVQMDLGPFRAGVDSTLGPNWTPSNAVLKGGMFLPPVPMMLPQSLAQFPADSGFIERAARFSCFSGGNFGDMMNPFSIPESSMNPYYRGLSSMQGPQEVLANNGLKSPQKLQHLSNVAESSKDVSLTHRDTQRSPLKNEKKSENVAKSQDEAKEVAGVSGNESDEAGCSGRQEETEGAGEESCGKNIGSKKRKRGGQDTEPDQMKGAQQPPSEIQKGEQNLNPIASKPGGKNGKQGSQFSDPTKEEYIHVRARRGQATNSHSLAERIRREKISERMKYLQDLVPGCNKVTGKAVMLDEIINYVQSLQRQVEFLSMKLATVNPRLDFDID…	518	329	377	7
SlybHLH075	1A1	Va	Solyc05g011810.2.1	SL2.40ch05	5042653	5046761	+	MKSGKGHHVEEEEDEYDFGSNRDATPSSNSTKDGKNSDKANAIRSKHSVTEQRRRSKINERFQMLRNLIPHTDQKRDTASFLFEVIQYVQYLQDTVQKYEGSYQPWSSEPTKLMPWRNTQWRAQSFPANPQALNNGTDAGPTYSGRFDENLLTVTSSMQANQRNPLESHSGGDVKSMDQGKELARTAIATSMPLQASMPVPFQNDSAFSDSLPTPASDECPRTTNALNDQEFMVEGGTINFSNTYSQGLLNSLTHALQATGLDLSQASISVQINLGKRANKERALGPSVAKDTENPPPAPGDQFLEFRDTNNGEELNQAQKRLKK*	326	44	93	6
SlybHLH076	1A2	III(a+c)	Solyc05g014590.2.1	SL2.40ch05	8469227	8471705	+	MENMVEENNNYLETTILFQQDSYLDEPIMSSYYDSTSPEGSQSSKNIVSERIRRNKLKEKLFALRALVPKITKMDKASIVKDAIEYIVKLQKQDRRIRGEISKLESETSNKNSTHLQHETFDFSNPKTLDEHQYGYHSSPIDVLQLRVSSMRDRIVVVNLTCIKRKDTMIKLCDVFESLNIKIITTNIIAYSETLLNTTYIEADVEESNLLMLRIQSAIASLNNSDSPLSS*	232	46	91	4
SlybHLH077	1A1	III(d+e)	Solyc05g050560.1.1	SL2.40ch05	59857180	59858919	+	MTMLWSDEDKTMVAAVLGTKAFDYLMSSLVSAECSLMAMGSDENLQNMLSDLVERPNASNFSWNYAIFWQISRSKLGELVLGWGDGCCREAREGEESELTRILNIRLADEAQQRMRKRVLQKLHMFFGGTDEDNYVSGLDKVTDTEMFFLASMYFSFPRGQGGPGKCFTAGKHVWLSDVMRSSVDYCSRSFLMKSAGMQTVVLIPTDIGVMELGSVRTIPESLELVHSIKSCFSSFLAQVRAKQAAPLAAVVAEKKNGNNSVFPSSFPFDQSKENPKIFGQNLESGSTEFREKLALRKPVDGPLEMYRNGNRAPIINTQNGVRPVSWASFGNVKPGNSVDLYSPQAPPNNLREFVNGGREELRLNSLQHQKPGGMQIDFTNSRPVVSPVPTVESEHSDV…	580	432	478	0
SlybHLH078	1A1	Ia	Solyc05g053660.1.1	SL2.40ch05	62867871	62870213	+	MEKEENCQANNTLPTSFQMAIIGESSSNNTNNQMVDYMVDSQSIQQQQHNQSSLGFLPSNPSLDKLSFADVMQFADFGPKLALNQTKVLEQDVGIDDPVYFLKFPVLNEKKNDNDNDDDREEGLMISGGKEKSENNNNNVEKNQEGKSNNKRKRPRIKTSEEVESQRMTHIAVERNRRKQMNEHLRVLRSLMPGSYVQRGDQASIIGGAIEFVRELEQLLQCLESQKRRRIYGDTPTRPLGDSSTPPSMPMNQNPSAINPHHHQSPILFPLPNEYNIEDEIQEEVAESKSCLADVEVKLLGFDAMIKILSRRRPGQLIKAIAALEDMQLSILHTNITTIEQTVLYSFNVKISGETRYTADDIANSIQQIFSFIHAEIAPYDIN*	384	166	217	3
SlybHLH079	1A1	VII(a+b)	Solyc06g008030.2.1	SL2.40ch06	1865425	1869982	-	MNYCVVPDFKMDDDYYDIPSAIFNKKSTIADEEIMELVWQNGGVIMQSQNQRSVRKSNLFPEQSAVEQTVAVSAPLYMQEDEMNSWLQSPLDDSSFDDFLNTTPSCDAVTSAAAAPPGEIGTSKVEIRPPLVPPCSRPIRCTEGELPHRLQNFGHFSRLSGEAVLRNGTTSSSGHSVRASTIVDSNETPVAARVSENVTPVTAMNVRGRELTATSMATTSGGREVTMACELALTASTRGSGGSVSARAGPPQPSHTEADTAAYDRKRKSRESDDNEGQSEDVEYEFADARKQVRSSTSAKKSRAAEVHNLSERKRRDRINEKMKALQELIPCCNKSDKASMLDEAIEYLKSLQLQVQMMATGCSMVPMMYPGIPQYMPTMGMNMSMGMDMKMGRNRPLI…	513	307	353	6
SlybHLH080	1A1	Ib(2)	Solyc06g035490.2.1	SL2.40ch06	21066995	21068635	+	MDNFHSIFPLQPDDDANYDSHQQQLIFPHETYTNPCNFIYQQDLVNDFASFDSLELRDNNLTFNNNTNNNQKGKSCGVEDKKKHKKVMHREIERQRRQEMSTLYASLRQQLPLENIKGKRSTSDHILEAANYIEQLQKNVKNLEEKREKLMKDSTGLSNVDGINKSGRSTSRHCSPPAIVTVKECLDGMEILVNCGLGFRLSRVLQVLLQEGLSIVNCSSTKTNTSSLLHTIRTEVSSTDQPRIINVDVIQQKLTDIIHDDTSFK*	266	85	137	2
SlybHLH081	1B	Orphans	Solyc06g050840.2.1	SL2.40ch06	30164049	30165645	+	MVSREQKRASVLHDKLQLLRSITKSHALSESSIIVDASKYIQELKHKVERLNQDITTTTPQTNSNNNTSSWPQIEVETLEKGFLVNVYSERSCPGLLVSILQVLEDLGLNVLEARVSCTDTFRLQAFGGEDEETMINAQVVTEAVFEAIKNWSESKEQG*	160	4	44	3
SlybHLH082	1A1	Vb	Solyc06g051260.2.1	SL2.40ch06	30986026	30987403	+	MLRSIQLREMMDDSSCSKYTHETLSSWCHNLQELPLIPTNSCCWSQQFSASRSHSEAEKRRRDRINAQLSTLRKLIPTSEKMDKAGLLRSVVEHVKDLEGKAKEMSNVLNTPSDIDEVVIEEEDESSNNNNIVVKVSFSCDDRPELFSELNRGLKNLKLTTMEAKITSLGGRIKCILSLQSINVVCTTHSIKHSLRLLLARIATSPSTSNFRIKSKRQRFFLLAT*	226	52	99	1
SlybHLH083	1B	III(a+c)	Solyc06g051550.2.1	SL2.40ch06	31547113	31549026	-	MESGNASMENNNVNDIGLINFLDEDNFEQFIELIRGETADPIVNFCPNYDCEHMTGCFSAANAQFEPILSSMDFYDTTLPDPISLYNCEIKLDNNDDEDDDESSGTTATTKMTPTSKGTRTDRSRTLISERKRRGRMKEKLYALRSLVPNITKMDKASIIGDAILYVQGLQTKAKKLKVEIAEFESSSGIFQNAKKMNFTTYYPAIKRITKMDINQVEEKGFYVRLICNKGRHIAASLFKALESLNGFNVQTSNLATSTNDYIFTFTLYVRECHEVDINFGNLKLWIASAFLNQGFDFETSPLV*	305	128	171	3
SlybHLH084	2	VIIIb	Solyc06g062460.2.1	SL2.40ch06	35797457	35799604	-	MNFQEFGAAFDPIDILSSWNISQRQEAATRLAADSVAAKSGAGSIGDCSKRKIDSSSSNFPPGNNYLPYFGNNQVPVCSLMADLSSISLFSKTKSPNCLLSATNTSNTDTSGELDDVIFSDDSESLWNIHTSNVVSSGESAIDAYKSKPIDADDNNDIHYSVNQLHATVSCNNLIRSSEAKYYNMDKRSHDALLESDSSNRDYVIQLISENDQPKSKKSRSEYKLPSSSNINFQQASSSACSIVDRDSEAIAQMKEMIYRAAAFRPVSSVTEDVMVEKPKRKNVRISMDPQTAAARRRREKISERIRILQKLVPGGSNMDTASMLDEAANYLKFLRTQVNAFESFGFNIDPSITNNNFTTSLSSIPLINYPFPLQPHFPMQNLNPVHHPKC*	392	293	335	1
SlybHLH085	1A1	IVa	Solyc06g064580.1.1	SL2.40ch06	36634476	36636833	+	MENTTFNNNIIGDEEAPFEFKNLLSEMFTSLPNQNPTTSNSLENVPKIAFSCSSPSSNNSSSSSQNIISFGNKADSFFLEDNELDYDMITEKVIMSNVNISNSSMASKRICRSPLQSQDHLLAERKRRERFSQLFALLAKAIPQLKKLDKASILEDAIKYIGELQERVSSLEEAARTIKSSTNLIESTHPTLVHKQYSHDDHVDDLESKRHENINDIKVQILDKNVLIGIHCNKQMRSIFSIIAGIMEKLHLTIHHIRVSPSNHTSLHYISILAEIDENVDIKVQDVEKAFELHLLTIQDSTQE*	305	118	165	2
SlybHLH086	1A1	IVa	Solyc06g064590.1.1	SL2.40ch06	36640366	36644660	+	MESNYYDSFQGMEYSGNYNYEDESFFEFKPNISQGIYDLSSAYNTNIEEKSGQKSISSNNSSSNSGGFLISFSSNQEEDIGAMISSENSCQESFLLGENNNNNNNNNNVMYKRSPQQAQDHVIAERKRREKMGDLFISLSKIVPGLKKLDKSSILGDTIEYMKELQEQVKLLEESKKNTSSSLEHNDSNKEQVLGSNKIKVRIMDKNVLINIHCNKQDGMLGRLLVQMEQLHLSVHDMRIMPFGPTNLEISLLAQMEDGCCINVEDIVKAIQINILDLVNN*	282	119	166	3
SlybHLH087	1B	IX	Solyc06g065040.2.1	SL2.40ch06	36946016	36950721	+	MQRGTTGDGGGGLSRFRSAPATWLEALLESDTESEVILNPSSPILHTPNKPPPHPSTPKLKLETGGATRFTGDPGLFESGGSSNFLRQNSSPAEFLSHISSDGYFSNYGIPSSLDYLSPSVDVSQSAKRTRDDDSESSPRKLVSQLKGESSGQLHGSGGSLDAEMENLMDDLVPCKVRAKRGCATHPRSIAERVRRTRISDRIRKLQELVPNMDKQTNTADMLEEAVEYVKFLQRQIQELTEHQKKCTCSMKDQ*	255	189	234	4
SlybHLH088	1B	IIIb	Solyc06g068870.2.1	SL2.40ch06	39083842	39089281	-	MLSRVNSMQVWDMEGKQEEEKEENFSNKENTTNVELENKQDMELGALSTFKSMLDGTDVDWYHNNMQNHTENICFTQNFTELAENSMFLQPVVPVDSSSSCSPSSVSVFNNLDPSQVHYLLAQKAINNNPLDYSFNLGCENGFLEAQGMGGLNKGGFLLAGGGFHDLSSQNQMGNPNLNSFTQYPSSHLPQNTTTTGFSPLGFVDGSANENSLFLNRSKLLKPLDNFASNGAQPTLFQKRAALRKNLANTTGGSLGDFGGEIGQNSMNGENERKRKWGSGEELDDVSFDGCTLSYDSDDLTENVTNKVDDTVKNGGNSSNATSTVTCGNQKGKKKGLPAKNLMAERRRRKKLNDRLYMLRSVVPRISKMDRASILGDAIEYLKELLQKINDLHNELEST…	532	343	385	4
SlybHLH089	1A1	Va	Solyc06g069370.2.1	SL2.40ch06	39510571	39515377	+	MELPQSRPFGTEGRKTTHDFLSLYSPIEQDPRPSQGGHLQTHDFFQPLEQARKTVGKEENKVEVEAIEKQPPSAAHILPGGIGTYSISYSQQRFPKPEANTFAVTQTSSTDRDDRNSNCSSYSGSGFALWNESAMKKGKTGKENLAGDRHVVREAGLNIGGGKCTTSLERQSQLSSNHNHNTATLSSHSSPQQPSAMENQSFIHMITSAKNAQEDDDDDEEEFVVKKESPSPSRGNLSVKVDGKSSDQKPNTPRSKHSATEQRRRSKINDRFLKLREIIPHSDQKRDKASFLLEVIEYIQFLQEKVHKYEGSYQSLDSQPSTLPWNKCHSMAQGFIDHSQGTNSASSPALIRAAKFDENKIGISATGPVTEQTQEPNRTSSVKESSFLSELTNRAATLC…	550	254	303	10
SlybHLH090	1A1	VII(a+b)	Solyc06g069600.1.1	SL2.40ch06	39735370	39737463	+	MSHHTWNFSHQKQEQQVVEKEEEENRYTRGHVHNQQNQVDPMSNKCEVAELTWENGQVAMHRLGSNLSNEQTKHTWGKAGDTLESIVHQATFQKQHHSYIMGSDGQNQANINREKNVSYGAQQTRGVLKRMRSSDSDPQLYIGGISLEHLNARASAKDNDITMITWPCNEDSACHGGSENKEEERETKSSNPSKRSRRAAVHNQSERRRRDRINEKMKALQKLVPNASKTNKASMLEEVIKYLKQLQAQIQLISYAKNMEQQMMMMSLGMQPAHIQMPLLATMGMCSSTTGILNNMTSNLAPAPYQSLIGGRAPLIYPTSSMPTLFPPFMSPPFATASSIPSTPPQPINAESISPKLTKYAAPPNIAASTSFPFSHPYNAYLPHSMKMEFNNEMAAQYL…	415	200	247	5
SlybHLH091	2	XV	Solyc06g070910.2.1	SL2.40ch06	39942268	39944739	+	MSSRRSRSSRHSGGSRISEDQINDLVNKLQQLLPELRNRSSDKVSASRVLQDTCNYIKSLHREVDDLSDRLSELLESSDTTQAALIRSLLMQ*	93	20	60	1
SlybHLH092	1A1	XII	Solyc06g072520.1.1	SL2.40ch06	41119447	41122161	+	MEANSNSFHVDSVFHVPIKMSGFFEEPNNNITSSSTLPNCVSQFYLQELSVNMSNNVHEISHNEPSHVTNKTNSSSLCSTQSKNVRDGDDGKGQKKRNGNVKREKKTKENKKKAPEEAPTGYVHVRARRGQATDSHSLAERVRREKISERMKILQALVPGCDKVTGKALMLDEIINYVQSLQNQVEFLSMKLASLNPMYYDFGMDLDALMVKPDQSWSGLEGPLLENTTSNYPHLDSSTSLMFQQLHLPNSVSQGSGHVLWSVDDQRQKMIINHSELISNNNNLSVPFH*	290	135	182	6
SlybHLH093	1A1	XII	Solyc06g083170.2.1	SL2.40ch06	44995035	44997756	+	MDNDCFSNGGIQPPFHFDPKIPLNSLHSPHSDYFLNTHWDNNSTDNQYTHFDSALSSIVSSPVPSNSVNSNSSLCELIGKLGSICTSPSTPFTSNCDSTRTSCYTTPMSSPPKLHIPIMNQIGKDKVPNLGNSVVMNSPPFPSLSAAKFSCFGSRSFNGRTSQFELNNEDSRYGSGTGVMGIGNLTRISSSPCVVQNKNSSLMMCERLNLGKISGRNEECSVSEQDPNGEMGSKTRNVLNSKKRKAVKSKDFVPIVDETGKKRAKSTQGNGSNNGTVKMEEQKGNEDDGAEKETKENRKIAEPPKDYIHVRARRGQATDSHSLAERVRREKISQRMKLLQDLVPGCNKVTGKALMLDEIINYVRSLQHQVEFLSMKLASVNPRTDIHIDSLLHTEISQP…	465	320	367	6
SlybHLH094	1A1	III(d+e)	Solyc06g083980.1.1	SL2.40ch06	45552408	45553841	-	MAEKFFLKGEDKVNMEGVLGSEAVEFFSWSASNHMLTEFTSSRGDLGVQQALCKIVEGSDWTYAIYWQVAKSKSGKSALIWGDGHCRETKIGQGEGANDSAHQKMMDGNKKKMVLQKIHTCFGGSEDDNIAAKLESVSDVEVFYLTSMYYIFPFDKPSSPSQSFNSARSIWGSDLKGCLEHFQSRSYLAKLARFETLVFVPLKSGVVELGSVKSIPEDQNLIQMVKTSVVVSNPPQPKANTKIFGRELSLGGAKSGPISINFSPKVEEELSFASDSYEVQAALGSSQVYGNSSNGYRSDEGEGKLYKEELDERKPRKRGRKPANGREEALNHVEAERQRREKLNQRFYALRAVVPNISKMDKASLLGDAIAYITDLQARIRVLDAEKEMVGDKQKQQVI…	478	331	377	0
SlybHLH095	1A1	XI	Solyc07g005400.2.1	SL2.40ch07	309636	314079	+	MNSLLSQQQQSQISLQDLQNGGNGGSTGGVGGLSQHSMGHSHFDPTSSHDDFLEQILSSVPSSSPWPDLSKSWDPHHHLSSPPHNPSSGEDQPPSNPFHSQFHYDDQASSLLASKLRQHQITSGGGAAAAAKALMLQQQLLLSRTLAGNGLRSPNGASGDNGLLSLPLNLSNGDQNDGVANPTNDNSVQALFNGFTGSLGQTSNQPQHFHHPQGGSMQSQSFGAPAMNQTPAASGSAGGGGGSTPAAQPKQQRVRARRGQATDPHSIAERLRRERIAERLKALQELVPNANKTDKASMLDEIIDYVKFLQLQVKVLSMSRLGGAPLVADMSSEGRGEGNVGRGGNGRASSSSNNETMTVTEHQVAKLMEEDMGSAMQYLQGKGLCLMPISLATAISTST…	441	265	310	7
SlybHLH096	1B	III(a+c)	Solyc07g018010.2.1	SL2.40ch07	8851235	8854777	-	MDNIGDEYKNYWETTMFLQSEELDSYFDEPISSYYDSSSPDGSQSSMASKNIVSERNRRKKLNERLFALRAVVPNISKMDKASIIKDAIDYIEELHNQERRIRGEISELESGRSSSKKNSNDVEFEQDESFDSKPKRSRRFEMQYGYDSSGSTTRSPPSSSPVDVLELRVSSMGEKTVVVSLTCSKRTDTMVKVCEVFESLNIKIISANITAFSGRLLKTAFIEADEEERDLLKLRIETAIASLNDPDSPMSS*	254	53	95	5
SlybHLH097	1A1	IVd	Solyc07g039570.2.1	SL2.40ch07	45208927	45213761	+	MDSIFFLEEGDRTVFLLKIMESFGCTYICLWQYFQPSNTFMSLGGIYNGENVVAQRLFEEYKHSWLIMDNGRIPGLAFKNNVPYMELKFADLQSHASNPVQLQFYYTTICMGCSIGEIEFGMTSSPQVNLEMGMKNLFPEYFSTRLVLARPQTLLTNIDQNRPSPSSSFSLDSPGEYSSLLFNVATTSYVPDAFPEQTVRPVSTSAMPFHQQQPIQTLTQLRGIQFPGVETDDAALTRAYLAVMTSPSSSSSSHQSRENIDVPITDYHYQKSTAFRRFGPGLGRPSNVQIGTSRTIRRENILRRSIIFFRNLDMMRRKEQIQANQRALTSTQVHHMISERKRREKLNDSFQLLRSLLPPGTKKDKASVLASTTEYITCLKDQVEELSKKNEIMLNAQAL…	511	334	379	6
SlybHLH098	1A1	VII(a+b)	Solyc07g043580.2.1	SL2.40ch07	54826883	54829837	+	MGFDHELVELLWRNGEVVLHSQTHKKQPGYDPNECRQFNKHDQPTIRVAGNQTNLIQDDETVAWLNCPIDDSFDKEFCSPFLSDISTNPHLGEEPDKSIRQSEDNNKVFKFDPLEINHVLPQSHHSGFDPNPMPPPRFHNFGSAQQKHHIVGGDQKGVNFPPPIRSSNVQLGGKEARSNLMLQDIKEGSVMTVGSSHCGSNQVDTSRFSSSANRGLSAAMITDYTGKISPQSDTMDRDTFEPANTSSSSGRSGSSYARACNQSTATNSQGHKRKSRDGEEPECQSKADELESAGGNKSAQKSGTARRSRAAEVHNLSERRRRDRINEKMKALQELLPHSTKTDKASMLDEAIEYLKSLQMQLQMMWMGSGMASMMFPGVQHYISRMGMGMGPPSVPSMH…	496	313	359	7
SlybHLH099	1A1	IVc	Solyc07g052670.2.1	SL2.40ch07	58439470	58444048	-	MEVDSSGNPNWLFDYELMTDITSAASVTVAEFQSPATIDFSWPAQTIYASSNLITETDYTFADSEVSKEASSRKRLKSECCSSPRSKACREKLRRDRLNERFLALSSVLDPGRPPKTEKVAILSDAQRMLIELRTETQKLKESNEELQEKIKELKAEKNELRDEKQRLKEEKDNLEQQVKSLASKAGFLSHPSAMGAAFTAQGQVAAGNKLMPFIGYPSVAMWQFMQPAVVDTSQDHVLRPPVA*	245	86	130	4
SlybHLH100	2	VIIIa	Solyc07g052930.2.1	SL2.40ch07	58648332	58650234	-	MGKEKLVNEFLIFILDVNGLSRYSVLVNDNGKVLQRYPYLPNQEELVSDEVLSMLRAGTYISTVGSKSNQRISLVFFCVFCVRAMERKLPLVQPEFNAGEALLLPLMESDEAFINGMYNGLSYQSLLSLNLDHSYYGEVKPFSANSSNFRPSFTNDMLCAGTTASSQIQQSSGTFHEFSTGDFAWLDKKTEINPDADQKLKYPKLEPVTDNLQLYPYNNEVLLCEPFNFFSNGVGYPSLPDLRCMEQPNYLDFSSSLVTTENRVVEPVRPVSEVMSNLLKNRQPYSSSTTRLRRQKLSEKIRCLEKLLPWDKKMDTSTMLEEAYKYVKFLQAQIDVLQSMPPLVEGGASSDQDRNGKSTSYGLNHEAKAISVFGTLARLNRQQLLQVLLNSPVAQTYLY…	436	291	331	3
SlybHLH101	1A1	Vb	Solyc07g053290.2.1	SL2.40ch07	59090474	59092673	+	MEFLSSFNGLNEVYGGFQGIIGNGLSSSSSLVLDNESGELVKAMVKPGGKGVNPEKALIALKNHSEAERRRRERINGHLGTLRNLIPGTNKMDKAALLAKVIGHIKELRVNAAEATKGVLVPTDIDEVKVEQQAEGSDGATYSVKASLCCDYKHELISDLRQALDTLPLKTLRAEIATLGSRMVSVFVITEGNEGNTEGTERCQLLITSVRQALRSVLDKFYASEEFSSRSTLSSKRRRVSLLNSSSSSSLGDFW*	256	62	108	1
SlybHLH102	1A2	Ib(2)	Solyc07g062200.1.1	SL2.40ch07	62223268	62226571	-	MDDSEFDFGQLDQLFNFLSSPSPPPPPPTTLQSYQDSSFSLQKQNSNIVFTSTHNVPKKKPILITNINIIDDQVIQDLPKEKEMVVEKKVMRRDVERQRRRDMAKLYQRLRLLIPSKYLMGKRSISDHLEEIVDYVKDLKKDIEELESKREKLKEMKNITNISSPLAPNSSSMKLNDDDDEDKIIVKSCNEGVEISIKGVLSISKVLKVLMKEGFIVNSCVSSTINQRLIHIIQTKVNKRGDIDLALLRSKLMGKKSYI*	260	89	139	3
SlybHLH103	2	X	Solyc07g063830.2.1	SL2.40ch07	63384804	63388585	-	MAEEFQLGRGNWWESSTSASSTTTTSSSRNKFIDSGISSCTTPSASSTTGLSSMASNFVNWPIEIHEDIKVRSENSSMVFSGTDSHKRYASGGGGGGVGQGVLSVDDPNLQIMGLGLSSQGLDWNQPFFRSEKSGSGFRSLIQEGLSSNANYQQEGTCQEQDHNNWSTQKLYHGNSDDSSVNDYNKQLFSGHNNNLENSAVPYGSPSNMLQGLLISDLNSQQQESNNFSSVSRSLYYNPSYNNQPNCDVNIPTSTSSSSWSKFPQFLRTSDPSKVVQQWSLSQSPPLSHSQLSHFSGGTSFWNATSAAAEDVRSGFLPQLPTNPTVDEKPKHTGEVRNTSTVTKKNSSETSNKRPRNEAPSPLPAFKVRKEKMGDRITALQQLVSPFGKTDTASVLSEA…	480	368	406	6
SlybHLH104	1A1	IVc	Solyc07g064040.2.1	SL2.40ch07	63560820	63564425	+	MVSPESTNWLYDYGFEDSCVPDSNFSASASGFNWSVQNLNGSRNVSSEIDGSIGESDYPKESGSKKRARVESCAPTSSKACREKLRRDRLNDKFMELGALLEPGRPPKTDKSAILVDAVRLVTQLRDEAQKLKDSNLNLQEKIKELKVEKTELRDEKHRLKAEKEKLEQQLKTTSAQPSYLPPAIPSAFAAHGQFPGSKLVPIMSYPGVAMWQFMPPAAVDTSQDHVLRPPVA*	234	78	125	4
SlybHLH105	1B	IIIb	Solyc08g062780.1.1	SL2.40ch08	49108548	49112020	+	MERLRPIMSLKGWDYCVLWKLSEDQRFLEWICCCCGGAEKNMHGCGQEIFFPDSSTSTCRDVMFQHPTTTACNLLAQVPPSLALDCGVYAQTLLSNQAKWMNFVPFSESNISNEIMGTRALIPSPLGLLELFSTQQLAEDEKVIEFVSAQCNIYLEQQAMMNSTFSNGVEENNTSKPFPTEGERDRDDHIKDSQNHYKQRVSPAATSDHLSFDFPLKRKQLDSCSMNFLPPFSTYSTPEVDNNTGGNMLFDQSTSDMTHFSENRYMSEMDAYLQKQMMRSSSTQAGIDDESIKHDNGRSNSGSDSDQNEEEDDPKYRRRNGKGPQSKNLMAERKRRKKLNERLYALRALVPKISKLDRASILGDAIEYVMELEKQVKDLQLEVEEHSDDDGTGGGRNSD…	597	329	372	7
SlybHLH106	2	VIIIa	Solyc08g075090.2.1	SL2.40ch08	56410976	56415969	-	MMTMQQLLFDFNYDVEQNFSDENQDCYFDPDEFILPIEMNNSCCFMPEYSVLEKQPKDNHSCFIPEYSVFENIPKRQKIFQDDFFPNPNSNTITPSTHNSCFMPEYSVFEKQQKLFQDNFHEEGFLPNPPMFEDFALPEIPVPVFSAGVVAKKGGSSNNEKKMSAQSMAARQRRKKISDKTQELGKLIPGGHRMNTAEMLQATYKYIKLLQAQAGILAFIGSYQENEKSFETSYLQKLVGSSLVQEKLYSSESSIQIYHISIRPGPYPHQHRALNFTKTLTQTESPFHLPWAQKSSINPILFSLLQYQEMGEVVKGAVPVPESVLKKQKRSEEWALAKTQELVAAKKKSAENRKLIYNRAKQYAKEYDQQEKELIRLKREARLKGGFYVDPEAKLLFIT…	555	165	211	8
SlybHLH107	2	VIIIa	Solyc08g075110.1.1	SL2.40ch08	56431587	56432571	-	MMTMQQLLFDFNYDVEQNFSDENQDCYFDPDEFILPIEMNNSCCFMPEYSVLEKQPKDNHSCFIPEYSVFENIPKRQKIFQDDFFPNPNSNTITPSTHNSCFMPEYSVFEKQQKLFQDNFHEEGFLPNPPMFEDFALPEIPVPVFSAGVVAKKGGSSNNEKKMSAQSMAARQRRKKISDKTQELGKLIPGGHRMNTAEMLQATYKYIKLLQAQAGILAFIGSYQESFETPNLQKLVGSSLVQEKLYSSEHCLVPKVFVEALENNQEFQNSQILEEIKTLMKEGK*	285	165	211	1
SlybHLH108	1A1	Ia	Solyc08g076820.2.1	SL2.40ch08	57896589	57899605	+	MALEALSTNELLNFIIYDTISTTTTTTNSNNNLDENALFFDNHEENNAFLLKPQDFCTTTPLEQQYSIAASVPRPESSREKNNLSVAAQSGGGGGGRKKRRRRPKICKNKEEAENQRMTHIAVERNRRKQMNEHLSVLRSLMPESYVQRGDQASIVGGAIEFVKELEHILQSLEAQKFVLLQQQQEGGTSNDNDDCDGGKREVSKADYVGTPFAQFFSYPQYTCCELPNKYTSKSKAAIADIEVTLIETHANVRILSRRRFRQLSKLVAAFQSLYISVLHLNVTTLDPLVLYSISVKVEEGCQLNSADDIAGAVHHMLRIIEEEAATL*	329	116	167	2
SlybHLH109	1A1	III(d+e)	Solyc08g076930.1.1	SL2.40ch08	58035870	58037939	+	MTEYSLPTMNLWNNSTSDDNVSMMEAFMSSDLSFWATNNSTSAAVVGVNSNLPHASSNTPSVFAPSSSTSASTLSAAATVDASKSMPFFNQETLQQRLQALIDGARETWTYAIFWQSSVVDFSSPSVLGWGDGYYKGEEDKAKRKLSVSSPAYIAEQEHRKKVLRELNSLISGAPPGTDDAVDEEVTDTEWFFLISMTQSFVNGSGLPGQALYSSSPIWVAGTEKLAASHCERVRQAQGFGLQTIVCIPSANGVVELGSTELIVQSSDLMNKVRVLFNFSNDLGSGSWAVQPESDPSALWLTDPSSSGMEVRESLNTVQTNSVPSSNSNKQIAYGNENNHPSGNGQSCYNQQQQKNPPQQQTQGFFTRELNFSEFGFDGSSNRNGNSSVSCKPESGEIL…	690	513	558	0
SlybHLH110	1B	Va	Solyc08g081140.2.1	SL2.40ch08	61386802	61391666	+	MAMGHQDQDGVPGNLRKQLALAVRGIQWSYAIFWSTAVTQPGVLKWIDGYYNGDIKTRKTVQAGEVNEDQLGLHRTEQLKELYSSLLTSESEEDLQPQAKRPSASLSPEDLTDTEWYFLVCMSFVFNVGQGLPGKTLATNETVWLCNAHQAESKVFSRSLLAKSASIQTVVCFPYLGGVIELGVTELVTEDPNLIQQIKNSFLEVDYSVILKRPNYVSNDAKNDTNIGSQKPDHNALENDAYPVEINSPHDSSNGFVANQEAEDSLMVVDGIGETSQAQSWRFMDDNISNGANNSLNSSDCISQNNANCEKLSPLSSGEKETKPCPLDRQENDQKKPHLLDHQGDDAQYQAVLSTLLKSSDQLTLGPHFRNMNKKSSFASWKTDIQMPRFGTAQKLLKK…	627	439	482	7
SlybHLH111	1A1	III(d+e)	Solyc08g083170.1.1	SL2.40ch08	62878232	62879395	+	MQDFISTSSSFSSTSLLQKRLHYIIHNRQEWWVYGIFWQASKDANGRLIFSWGDGHFRDLALAKVHNANVSDMEMFYAVSAPNCFLSEDDLIVHAYNSGSYVWLNNYYELQIYNYDRAKEAHLHGIRTLLCISTPHGVVELGSSQVIQENLELVQLIKSLFGQINDHGFNFVPLGDPMDTKTITMGSDSGNSDESSAMNKDSPKKRARKSTTAKNHVEAERQRREKLNHRFYALRSVVPNVSKMDKASLLADAVTYINELKAKVEELKAKIEVSTKKLIQKRNCVSSSAVVDGTNINININSSFVDGMEVEVKIIGVEAMIRVRSPNVNYPCARLMNVLRELEFQIHHATVSSMKEMMQQDVVIRVPHNVTNEEAIKSVILTKLSFA*	388	214	260	0
SlybHLH112	2	VIIIb	Solyc09g005070.1.1	SL2.40ch09	44909	45355	+	MNSKEKKERVYSSAPKKVMKLSTDPQSIAARERRHRISDRFKILQSLVPGGSKMDTVTMLEEAIHYVKFLKTQIWLHQTMVNLVDINHEMVGYYPLVDDDQNIHKNNISSMDYQQMQQVQSYDNDAFQQVEFPFEETNISGDVFMYYN*	149	28	70	0
SlybHLH113	1A1	Ib(1)	Solyc09g018130.1.1	SL2.40ch09	13162699	13164313	+	MNGGGESNHVFSWEIDDVLSYLNLNDNQIGSGTTFEGDMMTNPIRFDTYQSLTVVNEVVESSTNVAKKRSPPNLKKNGKGIVEPKSSVDGVRDKGSLEHEIHISTERKRTKKIWILFETLRALIPNISAKADECTIIDKAVNHILKLKNTFEKLKRENLEGFQEHNIRLISSQKFPDVGNSWEKLFG*	188	102	147	1
SlybHLH114	2	Ib(1)	Solyc09g018150.1.1	SL2.40ch09	13307469	13310066	+	MKKKKINGGGENNHVFPWETNDGWPYLNLNGNQIGIAVTFEGDKLQDPTRFDTYPPLTVVNEVIEPSTNAGKKRSPPNRKKNGKEIVEPNFCIDGAGDRGGLNHDLHIWMARQRTMKIGIFFNTLRALISNIPAKADKSTIVEKAVNHIQKLQNTLEKLEQEKLERLQEHNVRCRSSQKFTNTCNNWEKYLGDQGSTHNTSSTTSTTHGTNPLMVNNNIPTGFVTWSSPNVILNVCGENAHISVCYPKKSGLFTFICYILGKHGIEIVSAQASSDQFRSVFKIQAHAKGGTGIAQYSEASRVEEMYKQIAIEIISFATPK*	321	111	153	2
SlybHLH115	1A1	XII	Solyc09g057710.2.1	SL2.40ch09	45826062	45828447	-	MEKDYFINGGIPNPALQFEPTMSFPSWNPLHSGQSLFNPNWDHSTPQFDSTLNSIVSSSPAELIGKLGTVCSSPQPILHNNSYSRPMMGKDNIPNLGSSLPPPLPADPGFAQRAAKFSCFGSRSFNGRTSPLGLNYTELSHRSAQTLGNGKLPRVSSSPSLKQGGSPLQLKNSGQTRMEMMSNNSNESVSEPSGETASKLPTELNSSSRKRKTVSRGKTKEDSPTEGVNGNRGSEADDNARAKRCKQVESNGIENGRVHMEESKDDETQKQVMEYQKPTEPPKDYIHVRARRGQATDSHSLAERVRREKISERMKLLQDLVPGCNKVTGKALMLDEIINYVQSLQRQVEFLSMKLATVNPNLDFPLSKDICQPNGSVAHPVFPIDKTSSSYQQGRSDIP…	475	298	345	7
SlybHLH116	1A1	VII(a+b)	Solyc09g063010.2.1	SL2.40ch09	56525973	56536072	-	MNHSVPDFDMDDDFSLPASSGITRTKKSAMAEEEIMELLWQNGQVVMQSQNQRSLKKPHIGNGSGGGGDAVIPSDQAVSREIRHVEETTPHHLFMQEDEMASWLHYPLDDPSFERDLYSDLLYPTPTSTFTTAALPRENRTSTFEIRPPPPQPSPAAPIGTAPRPPIPPSRRTVTENSNRFQNFGHFSRLPKARLEPGQANLSKSPRDSTVVDSNVTPITGQESRVTLIPDNVVAVPGGNVGCSTVNGSTGTATASTAIREPTTTCDISMTSSPGGSGNSVSASAEPPAPAPAPSHKGAAPTATAAADDRKRKGREMEDEGQNEDAEFESPDTKKQARGSTSTKRSRAAEVHNLSERRRRDRINEKMKALQELIPRCNKTDKASMLDEAIEYLKSLQLQ…	558	351	397	7
SlybHLH117	2	X	Solyc09g064920.2.1	SL2.40ch09	58041266	58046595	-	MGEQNQPNFVGTQWAFLGSTNDSFYLAGHEFNNQYMTEVGIDGIHYVPVPSPQWIHDQQTPHNYVEYLAENVVSEVDASVEATGFSLLEGSADIISQEIRYPRPYYEGVPPNCLNSSEHQRGALTWELRGNVRHASGPCSDASAAGSSYSSKSSRKARAALSDRHRRMKIAERIDALGELFSCSKQGGKASQMDEIIDHIKYLQFQMKDLSRSRLGGEPTSIPFVFLEGCGHYILDEQQIEPLEDTMGKLLEVNPSLATQLLESKSLFVMPLALAEGLHHHE*	283	158	204	7
SlybHLH118	1A1	IIIf	Solyc09g065100.1.1	SL2.40ch09	58546874	58554328	+	MEIIQPNSLQLQNMLQNSVQSVKWTYSIFWQFCPKQGVLVWRDGYYNGAIKTRKTVQPMEVTAEEASLHRSQQLRELYDSLSAGDSNPPARRPSAALSPEDLTESEWFYLMCVSFSFPPPIGLPGKAYSKKHHIWIMGANDVDSKVFCRAILAKTVVCIPLLDGVVELGTIEKVQEDIGFIHRVKSFFNEPQQAQPPKPALSEHSTSDPAAFSEPHFYFSNTPSSAGICPADQDGRITGEEENEDEDEDEAEDDEDENDEAELDSDGIAIQSGAGAANPMAAEASELMQLDMSEAIRLGSPDDGSNNMDTDLYLDGISQAGNTADSFKAETAISWANFQDLQHLPGIPSYDELSQEDTHYSQTVSAVLEHLSNTSSKFASSATIMGSISPDSAQSAFTL…	681	485	531	7
SlybHLH119	1A1	XI	Solyc09g065820.2.1	SL2.40ch09	59693000	59697548	+	MANNPSEGPSDDFFDQILGFPAYNGAEPNLAGNDAGAIPPAMMLQLNSGDGSSQFTGVGLGVGLGGGGFHGHGGGGSFPLGLSLEQGKGGFLKMDDVSAPGRRFRDDVVDSRASSSVKPGFHGQPMPSMPHPPAIRPRVRARRGQATDPHSIAERLRRERIAERIRALQELVPSVNKTDRAVMLDEIVDYIKFLRLQVKVLSMSRLGGAGAVAPLVTDIPISSVEEESSEGGNNNQPAWEKWSSDGTERQVAKLMEENVGAAMQFLQSKALCIMPISLASAIYHSQPPDTSSLVKPETNPPS*	303	150	194	5
SlybHLH120	2	Ib(2)	Solyc09g074810.2.1	SL2.40ch09	62141125	62143414	+	MANLVTSLRSLIPIEFIKGKRSASDHMHAAVNYIKYLQKNIQELDNTRKCIISLDNQNKSSTIVDIFQQNNNCVTVNKCEDGMEILINVNNSNKEDIFSLSKVLRWLLKQGLNVVSCDNSKKDERTLIRIQCQVSDISSGLTVVGLQKKLTDVIN*	156	7	38	2
SlybHLH121	1A1	XI	Solyc09g083220.2.1	SL2.40ch09	64281487	64285536	+	MAANQPEGYADDFLEQILAIPPYSGLPVADVGTPSETTSFTSASAVSHLNSAAAAGLQQPLFPLGLSLDNGRDDVGDAGPYAVKHERDGMNIGNLYAGLEHLQSHAVRHSVPSVHHVQPFQGPPTTSTTVTVPHPPSIRPRVRARRGQATDPHSIAERLRRERISERIKALQELVPSCNKTDRAAMLDEILDYVKFLRLQVKVLSMSRLGGASAVAQLVADIPLQSVEGDSGESRSNQHIWDKWSNVDTEREVAKLMEEDVGAAMQYLQSKSLCIMPISLAALIYPTQQPDDQSLVKPEAAAPS*	305	153	197	6
SlybHLH122	1A1	Ib(1)	Solyc09g083360.2.1	SL2.40ch09	64419034	64421479	+	MEEFFQVSWFCDDENETNNNFVVNQSAFVSFGSKSNEGFGVSSYGNVSMNHRNMNKRMIEFLKKNWSPKNGQVKIEKEKVHKHMIKERIRREKQKQSYLNLYKLLPMGTKNEKNAIVQTATRRIEELQKYKENLEKRNDEIQLILAQSDKKEEEFEKAKIKAKVGNPICGVDSMLEVLKCLRNCETKANSIQSSFSHQEFSTLIEIETKSGAAEIEKAVQNTLFEVERNLRAH*	234	82	128	2
SlybHLH123	1A1	IVc	Solyc09g089870.2.1	SL2.40ch09	64838719	64843480	-	MDRFDSFRDANWDLIDFNSFIDEESPIDFFWNDQTQDLSAVAEVEAPLSSAALQECIETECPRKRGRNESCSKQGNKACRERLRREKLNERFSDLCSVLEPGRPVKTDKMAILGDAIRVLNQLKTESEEYKEMNQKLMEEIKTLKEEKNELREEKLALRADKERMEQELKATASPASFIPPHPAAYQPAVNKMAVFPSYGYVPMWQYLQPSSRDTSQDHELRPPAA*	227	76	123	5
SlybHLH124	1A1	Ia	Solyc09g091760.1.1	SL2.40ch09	66328970	66330468	+	MVNIDEEKALMVSQKEEEINVTFVGENSKGNESKKKRKRTKIRMKSSEEVENQRMTHIEVERNRRKQMNEHLHVLRSLMPSSYVQRGDQASIVGGAIEFVRELEQLLQCLESQKRRKLYGDNHQDSSLLMEIQNPSNNLVYAPNNNEIGIIQEDIAEIKSCLADVEVKIIGIDNAMIKVLSKRRPGQLINTISALQDLQLNIIHTNVTTIEQTVLYTFNVKICGETRFSADDIANLVQQIFSFFSCK*	248	53	104	2
SlybHLH125	1A1	XII	Solyc09g097870.2.1	SL2.40ch09	67134718	67137049	-	MEKGNLFINDDNTTYEHLQNCFFNPNLDNNNSDPFESALSSMVSSPISIPNNNSGSDNFVLRELIGRLGSICNNTNNNSSSTNNSCYSTPLNSPPKLNLSMRGNLPPTQFTTDPGFAERAARFSCFATNLESNHSIKIQDVNLVQRNSEFGDSRENSSLSEQMIGQNDTNSRKRKSISKGKSSKIVNDKNESNAKRSKSEENENKVTKKEENAVLEENKDNQKATEPPKDYIHVRARRGQATDAHSLAERVRREKISERMKLLQDLVPGCNKVTGKAVMLDEIINYVQSLQRQVEFLSMKLATVNPRMDFNMEALLSKDMFQSRGSLGHNMYQSETSTQAFPYGFQSQPNQNYHKGTEFPFQINSLNPNLIRNSSMQLPPLDGFVEPTPQVPTFFEDDL…	432	244	291	7
SlybHLH126	1B	IX	Solyc09g098110.2.1	SL2.40ch09	67276888	67284715	-	MYPSSTSSSSQGSMSHTSTTAGGAGGGLTRYGSAPGSFLTTAVEAVVNGNHEFASHGSHHSHLGPSRFFQSNLASTSLNSESTSKAKEQSNLQRSIGFNDLTIGGGSGAGGGVLPTTSTTPLVRHSSSPARFLNQLATAAGDTVSMGRGSYNPKGGGDSGRGITRLNSQLSFTTQEALSQIAEENEDIEGTSIANGHRKSTHSYASASSFAMGSWEDNNSIMFSVTPSKRSKQISNDIVNGLDDGETQFQFGLSQTALEIASMDRLLHIPEDSVPCKIRAKRGCATHPRSIAERERRTRISGKLKKLQDLVPNMDKQTSYADMLDLAVQHIRTLQDQVQNLNTELENCKCGCRKSSQ*	358	290	335	5
SlybHLH127	1A1	IVc	Solyc10g006510.2.1	SL2.40ch10	1086687	1090586	-	MVLPENTNWLYDYHYEDIVTPDVNFSVSGYSWSMQGFNGSTNASVDIDGSLGESDCVKESGCKKRTRAESCTSSSSKACREKLRREKLNEKFMELAVLLEPSRPPKTDKSAILVDAVRVVTQLRGEAQKLKDSNLDLQEKIKELKVEKNELRDEKQRLKSEKEKLEQQLKTMSAQPSFLPPAMPGAFASPVQAAGTKLVPIISYPGVAMWQFMPPAAIDTSQDHVLRPPVA*	232	76	123	4
SlybHLH128	2	X	Solyc10g006640.2.1	SL2.40ch10	1145988	1149662	-	MAEEFQLGGGNWWENNTSTSSRNRFDSSGSSITPTTSTSATTTDYSSNWPIQTNHVDIKPRTFLDSVSVSQSSDHDDKGEGGGGGGGGVLSSHDSNFQIMGLGLTSQPHDWNHQSLLNYEDSSSQMNIRGFSLDQNNSIFSHSSNYEVTDNHQVLHSSTTNSWSKFPQFLRASPSPEQPPLPPPARPLPPPHSQLHFSNNTPFWNASAASMNDVPSSLFPSNLHNIPNNTTIDEKAKNMGDVRDINRIISKKTTTIETSNKRPRNETSTPSPIIKVRKEKMGDRITALQQLVSPFGKTDTASVLSEAIEYIKFLHDQIGALSAPYMKSGASMQHLQSDNKSEDIGEGRNKDLRSRGLCLVPISSTFPVTHETNVDLWTPTFGSTFR*	387	276	314	6
SlybHLH129	1B	Ib(2)	Solyc10g008250.1.1	SL2.40ch10	2368847	2370260	-	MEGCQRSSSAPAGVKLERKDVEKNRRNYMKNLCNQLYSLIPSTHHSRETMGLQDKIDAAIKYIKSSEMKLEKKKIHLEKLSRLSGRKRPKSSNSTNGPSPSTGLSSSPQIQFHEMGPNMVVVLISGLDNIATFNNIIRLCHDEGVEVVYANFTLNGNSMLQISHETKINMSSTMECRAANLCDKLKELLHGKSYDNELESQLYLWDYIVESELLKFYDVEFLPSTSQNSNMYN*	234	19	64	2
SlybHLH130	1B	Ib(2)	Solyc10g008260.1.1	SL2.40ch10	2375417	2376606	-	MERRMKSKLPPAGPKIERKYVEKNRRNYMKKLYNQLHSLIPTSKETIMTVPDQIDAAVNYIENLKMNLEMNNKYLEELKMGLKKAQSFNPTNEPGPITKSQPQIEFHEMGPNMVVVLITSLNNIATFNNIIRLCYVEGVEVVSTRFELNGNSTLQISHETTKINRSSAMELIGTNLCDKMKELIYGPSYMESQLHLWDYKIEFDTLEYYLLPTRSKNPNMYSYMQN*	227	19	64	2
SlybHLH131	1B	Ib(2)	Solyc10g008270.2.1	SL2.40ch10	2401333	2402949	-	MERHLKSKLAPKLERKYVEKNRRNHMKNLCNQLHSMLPTHSSTSKETTMTVPDQIDAAVKHIETLKMNLEKNKKHLEELKMGPNKAQSLNQTNEPGPITKSPPQIEFHEMGPNMVVVLINSLDNIATFNNIIRLCHKEGVEVVSTSFKLNGNSTLQISHEPKVQINKSSPMEFKATSLCDKMKELIYGPSCNNDIESNQHLWDYIIESGLIEFNTIELPPIENHMKNIYETPSFF*	236	16	65	2
SlybHLH132	1A1	III(d+e)	Solyc10g009270.2.1	SL2.40ch10	3259314	3261680	+	MDEPIFSPSSSQSSLQHRLQYIVKNQTNYCSDWAYIIFWQSSNNRSCLTWGDGHLNMKITNNKDVEWFYLMSLAQSFCVGEGVVGKCFSSGSLVWLAGDQQFEFCHCERAKEAHYVHGINTFVCIPISSGVLELGSSTMIKQDLNLVQQVKSMFFGYETIDQFDDFGLFNCLELYGEEAKKGEVVVGTTPHENKAGLKNKTSKKRRREICETQGNHVEAERQRREKLNSRFYALREVVPNVTKMDKATLLSDAVTYITQLKAKVDELESKLHSNNYHYYYPEMKIKHKMENHDINVVDNQSSITTSRDHTMEIEVKMVGQDAMIRVQSENVNYPSTRLMCALQEVELHVYHANISSVNDFMLHDIVVKVPQGLETEDEVKYALLRSLDQQTCS*	394	215	260	2
SlybHLH133	1A1	III(d+e)	Solyc10g009290.1.1	SL2.40ch10	3284486	3285841	-	MDELMVSSSSSSSSFFIPSLLSQTSSNLQQKLQNILKIQTDSWSYAIFWQTTNDDDDGHLFLAWGDGHFHGTKSKTGVQSSEQSTERKNVIKGIQALICENGDEKVDDDDDDEVTDAEWFYVMSLAQSFSIGDGVPGKAFSTASIIWLTGSQNLQFHTCKRAKEAHLHGIQTFVCIPTSNGVIEMGSNQLIKENWVLIQQVKSIFNNSIPHIVNCLEQNTNINPKTEELVSVSVSAECNDSDSDCQLLVEKKTPKKRGRKPGATRETPLNHVEAERQRREKLNHRFYALRSVVPHVTKMDKASLLSDAVSYINELKSKVAELETQLTRKSKKLKIECTDSFSIDNNSTATTITNSVDQIRHNSFGVHSNLKVEVEVKILGPDAMVRVQSENVNYPSTRL…	452	270	315	0
SlybHLH134	1A1	VII(a+b)	Solyc10g018510.1.1	SL2.40ch10	8409982	8414862	-	MDYEVAELKWEKGEVVMHGLGPPGVPCYYKPLSTPSPTKYTWDDKPHAAAGGTLESIVNQATTHNIDIGDEGGDDDDLVSWFDDCLPETSMDIVAVVPTSCTNYNQQVPPSTRVASCSGDAEMARVGMGSSFEEISEDFENQEAKNLIGSMVYEGKNNTVSPGETSLGEERVLTTTSTFKHNKRKTLNNHDSRGQESRDNEDEDEKKRSKISSFSTKRCRVAATHNQSERKRRDKINQRLKTLQKLVPTSSKTDTASMLDEVIEYLKQLRAQVKAMSMMIHVNMQPPPMMLPNMAFQQQQQQFQMSMMGMARPIDVNALSSPNITTIPSILHTTAPSNFNNPPIASPGADPLASLVAVRQLSQPMTMDAYSRMAALYQQYLQSNANLGFKN*	392	223	270	4
SlybHLH135	2	VIIIc	Solyc10g049720.1.1	SL2.40ch10	41978110	41979903	+	MEHVVSMSEGDWSSFSGMCFTEEADFMAQLLGNCSFPNELPSNSGYWNIGHESNIGSSGGREHSSFFFPPLSHESHYSSNSRPILMRNDSSITTERGLMDTNNPIEADEYFANNMEFDANMAEPLLDGKGLQLGRIDYEDHSPTESSKKRVRLHCHVPKNKRSTKLQTEGKTVEMDMKSKAVLQRQNSMVSCCSEDESNVSLELRRKSRASRGSATDPQSMYARKRRERINERLKTLQSLIPNGTKVDISTMLEEAVQYVKFLQLQIKLLSSDDLWMYAPIAYNGMDLGLDLRIGNPK*	299	224	264	4
SlybHLH136	2	VIIIc	Solyc10g049780.1.1	SL2.40ch10	42300899	42302219	+	MEPVFEDEWSGMCSTDQEADFMAQLLWQPNNIDNMYFSSYNGCNSSQISFPSLESYYQSHVQSILTRNGSSITKENGMVEGENTSSPSQVLATYNPIEADDFLNQDVSMESGENTAKVLDSPPESSKKKRLCNLLGDVPKNKRSVNLKKASEMDGKNKAALQRQNSISCCSEDESINVPKSRASRGSATDSQSLYARKRREKINQRLRILQSLVPNGTKVDISTMLEEAVQYVKFLQLQIKLLSSDDLWMYAPIAYNGMDIGLDLKIGTPKS*	273	197	237	4
SlybHLH137	1A1	Vb	Solyc10g078380.1.1	SL2.40ch10	59526812	59528777	+	MQQQQEDFQENLESCNYFSKNKSSSSDNNMMGEYYGFDIEAIKNFCSSSPFYPQHNHVEFQETIESNNNSPESRAKNHKEAERRRRERINSHLHSLRTLLSCNSKLDKASLLAKVVQRVRELKEQTSQIMQSETNLLFPSETDEITVLSSNDCLADGRLLIKASLCCEDRFDLIPDLIETLKSLGLSPIRAEMVTLGGRIHNVIVLAVDHKKESNNNNTDHDESSLLFLRDALRSIVQRSSYGTGERGKRRRVLGQGTRNY*	262	75	122	1
SlybHLH138	1B	IX	Solyc10g079050.1.1	SL2.40ch10	60004857	60007346	-	MDSSEFEKNQNNSGLLRFRSAPSSFLENFIDGVGNNGNMGSENKGLSSKFNLDGLNNQLVSQNSLDSKVFANLSSNSQLPPQYPRQNSTVHMVGSMEGGGGYRVMGSVLGNSNNHHQGQNKLASNLMRQNSSPAGLFSQLNSLNGYATLKGGAGGYRMATGANGDPNPSSSRLKDHFGFSSVTPSSLGMLSRISEVDDESSIATDLDDDEKRGNGNSEPQLYNMGFPFNSWSDHSQFQQTLTGHKRELDSEGNKLFANAQIEELGNRPPILSHHLSLPKTPADIAAMEKLLHFQDTIPCKIRAKRGCATHPRSIAERVRRTRISERMRKLQELVPNMDKQTNTADMLDLAVEYIKGLQKQYKVLTDCRANCKCSAMQKPD*	381	313	358	5
SlybHLH139	1A1	XII	Solyc10g079070.1.1	SL2.40ch10	60025990	60030733	+	MDNLIECIEAGEARSENCGARMGEIKDGFHQFGEEILSVTSEGGSSFTALLGLPPNQAVELLVQSPETDKIASDKLAISEPHYRYPPPPPIFPSDIALIDRASKFSVFAAAGNSPESNSTLSNSGSKSLFVKQEPLDSECNHNSSPATSNPLVHQKSTKRKEREKKVKETSKKGKKSANDTSEDGGEKLPYVHVRARRGQATDSHSLAERARREKINARMKLLQELVPGCNKISGTAMVLDEIINHVQSLQRQVEFLSMRLAAVNPRVDFNLESLFAAERSGSHVESNLQDMVVPPIWAEGQSSGNRNQYQHLWLIEGFHQPAWGRLEDNSSFVTPENSLLTYDSSANSASLHPNQLKMEL*	362	204	251	6
SlybHLH140	1A1	Ib(2)	Solyc10g079650.1.1	SL2.40ch10	60476797	60478836	+	MLAISSPMISTNYINFGWLLEDSNSQQININPMEPLHSSSRKNLQHSDSNKFDEITINGGDHHQPDQTVKKLNHNASERDRRKKINDLYSSLRSLLPPSDHMKKPSIPSTISKILKYIPELQSEVERLVQKKEEFTSTYVFNRQKLGDFTKQKRTKGGIENSSFVISTSKLSDKEIVVQISTLKINKGSIGEAISQLEDEGLVLLNANSFETFEDRVFYTLHFQVEGSMVVEIDMLRDKLSSYFEKEDKL*	251	70	122	2
SlybHLH141	1A1	Ib(2)	Solyc10g079680.1.1	SL2.40ch10	60501972	60503972	+	MEKKLNHNASERNRRKKMNFLYSTLRSLLPPPTNKHQKKKLSFPATVSYVQEYIPELKKEIERLSKTKDLLLSKKSNYSLLKIDDNNKRKLIIGGTSCNSSTTSICASQLSNSQVLVQISTTQENNFPISQVFASVEEDGLILLNASSFKSFGDKIFHSLHFQMQGPIEMDIQVLKTKLLVMCEKRRKNSYIV*	194	3	57	2
SlybHLH142	2	VIIIb	Solyc11g005780.1.1	SL2.40ch11	637406	638257	+	MDINHINKLTTSTWDPTMSNMDNQQVFRDQQQQQQPCLSSIPNDHIYHEHHHHQQQFHFEHNPIWPSFPLQNPQHHHLPSSSTQQQQQQQEEVVVVPFDHVLNNHVQTLIEDQEHDDQDEDEEEEEELGAMKEMMFKIASMQPVDIDPSTIRKPKRRNVRISNDPQSVAARLRRERISEKIRILQRLVPGGTKMDTASMLDEAIRYVKFLKRQIRQLQSSNHNLPPAQIPVSSCPNNENWANNIVTPSTKGLILGSSSSTTTNNVTTFVGNTTLDPPYEVIGN*	284	170	210	0
SlybHLH143	1A1	Ia	Solyc11g010340.1.1	SL2.40ch11	3413585	3415798	-	MALETVVFQQDPFNYSHKDCNFYNLETFHDYGNFGYEGYNWNSSIPQSYNDDDNNNNINNNNSNSSPDKYFPVESTVVSGRRKRRRTKCAKNEEEIHNQRMTHIAVERNRRRQMNDYLAVLRSLMPPSYAQRGDQASIVGGAINFVKELEQLLQFLEAHKQVITTNQQHIQYSSFSKFFTFPQYSTGNNNHPLAATTSNEGSEERRSAVADIEVTMVESHANVKVLSRRRPKQLLKIVNWLQAMCLTILHLSVTTADHMVLYTFSVKVEENCELNTVSEIASAVHEMVAMIKEEAMPC*	299	99	150	2
SlybHLH144	1B	IX	Solyc11g056650.1.1	SL2.40ch11	45024809	45027346	-	MDHSRVEQQPITSGLTRYRSAPSSYFSTLLTTTTPVTGGGCGYARDDFSNLPNSTASSSSTDIEQVFARFVASIGNSNSNSGNFPTNQPIHENPTSNMNVRSDFVVPKQEITPRLVRHRSSDHSLVSNYQNQNQHFISPVKREPETLLQSTDHVSASQLNYQSQPQQIEKLNAVTDKPFVFANSASLTPGSSSGGGGNSNLTRYNSSPAGFFAQINIENEYGAIRGIGRYETGTNAAADTSLSTPKSFKTQVGFSSGKPPASPRLMAPISEFGTKVLEEKSMGNEHKNDEHCITDFPMPSWEDSHILSDDFLKTEDIEIEPFSNEDASHNQSSEGLARPPIPLSHHLSLPTSTMEKLLQDSVHLNVRAKRGCATHPRSIAERVRRTRISDRMRKLQELV…	442	378	423	5
SlybHLH145	1A1	XI	Solyc12g010170.1.1	SL2.40ch12	3285767	3293079	-	MQAMNSFQSTGENGASSGEHMSHSHFDPSSSHDDFLQQILSSVPSSSPWPEISGDGHPYNFDDHQSTLLASKLRQHQINGGTSAAAAAKALMLQQQLLLSRGIAGNGGSGINGDQNDDGLNSGNDISVQALYNGFAGSLGQTSNQSQHFHHSQAQSFGAPAASLSMNQTPAASGSAGGAQPKQQKVRARRGQATDPHSIAERLRRERIAERMKSLQELVPNANKTDKASMLDEIIDYVRFLQLQVKVLSMSRLGGAAAVAPLVADRSSEGGGDCVQGNVGRGGSNGTTSSANNDSSMTMTEHQVAKLMEEDMGSAMQYLQGKGLCLMPISLATAISTSTCHSMKPNNPLLLAGGSAINGVGETGGGPSSPTLSASTVQSATMGNGGT*	388	197	242	6
SlybHLH146	1A1	XII	Solyc12g036470.1.1	SL2.40ch12	31329027	31331264	+	MAHHYFNPDMQIIIPPSSVFNTDTNLNFHNQFPEQNYLNTISLEMSNFNFHKHSDEHILNQTSDFPVYLTENFQQDMFNLPVPTRNDINESKKRKTIETPESSSAYSSPAVSSRRKTGKGRGKRVKRDENEEEKLRQVVHVRAKRGQATDSHSLAERVRRGKINERLRCLQDIVPGCYKSMGMAVMLDEIINYVQSLQNQVEFLSMKLSAASTYYDFNSETDILETMQRAKAYEANMMQKLKKEGCEGMGSNQVGPLIDRTFGCYPKLSYNT*	273	151	198	5
SlybHLH147	2	Orphans	Solyc12g042010.1.1	SL2.40ch12	41564606	41564989	+	MTTTRSCIIRSRFAYRFLHSLRKMNQQDKTNSRRVKHAAYASMASVVGSKRAWSRAVLSKIRNRSLLLKKKKKRRRRSSDEFGELRKIVPGGQLMDFYNLLDETADYINSLTSQVHVMKNILNLLST*	128	72	111	0
SlybHLH148	1A1	Ia	Solyc12g087850.1.1	SL2.40ch12	61790375	61792616	-	MLHEEKENKDERMIHIAMKRNQRKQMNNYLTLLQSLISSSHVQRADQASIIGGAINFVKELEHNLQTLRSNCSSELSRGSCQPQILTKRRPKQLMNIVVGLQCLWLTILHLNVTTIHNQIVLCSISAKLEEGCQLTTIEEISHAVNQLLGRIQEEEATSSSN*	163	12	62	3
SlybHLH149	1B	IIIb	Solyc12g088130.1.1	SL2.40ch12	62032258	62034043	-	MEDYYRENEFLLDELFSLRSDLWESTCLPMEINSSSSNLFCNNINYNCFGEIPLPSTTTTTTTTTSFEDYYNNFPINQSQNYSLLHNEFYTTQKVDVLSPLELTNSFNSQLDDFSSIYFDVGNFGDCKLERTQSTASSAAIAPANFNIGACLDKKSKKKKVNGEPSKNLMAERRRRKRLNGRLSMLRSIVPKISKMDRTSILGDTIDYTKELLEKINNLQQEMELGSNQLSLMSIFKNEKPIEMFVRNSPKFNVERRNNIDTRVEINCANKSSLLLSTLTTLDALGLEPQQCVISCFNDFAMQASCCEEMEQRGVTDAEEIKQALFKNAGYVGKCL*	337	170	212	3
SlybHLH150	2	VIIIb	Solyc12g088790.1.1	SL2.40ch12	62464326	62465481	+	MVAMREMIFRIAAMQPIQIDPSSVKAPKRRNVKISSDPQSVAARHRRERISEKIRILQRLVPGGTKMDTASMLDEAIHYMKFLKKQVQSLEKVEINRPMSMSLSGNYLPNYNYPYHQSVQP*	122	43	83	1
SlybHLH151	1A1	XII	Solyc12g098620.1.1	SL2.40ch12	64406763	64409366	+	MEKKNLFLNNVNTMNELNCTSTSFYNPNWENSSMDYQNDNILSSNSNNFGEISPNSFVGSNNNSCYTTPLNSPPRLNLSNFDHQIKGNFPNTSNNLPHFSTNLGNFSCFGGNDSQFVQNLESCKLSRNKSMKESEFGDSRENSSISQQIQLEEVGIKCQNDANSKKGKSIPKRKAKEITPKNDNVSTQNNESSSKRVKSDEKNEENQKPQDSLKDYIHVRARRGQATDAHSLAERVRREKIGERMKFLQDLVPGCNKVTGKAVMLDEIINYVQSLQCQVEFLSMKLSNLNSTTDFNAESLTSKNMFQSVGSLHHNMNSSESSVQEFPYGFQSQQGSNIQSFLTKETEFPFKINPHLDGFVEQTPQVPTFFEDHDLHSFIHMGFSQIQAQNYPGNVSTAQ…	405	229	276	7
SlybHLH152	1B	IX	Solyc12g100140.1.1	SL2.40ch12	65321959	65324680	+	MEEKSMDHRSHQQQQMTSGLTRYRSAPSSYFTNLLSSNNPAGVSGGSGNCGYARDDFDQLLNPHASNSGIKQVFDRFVANIGPQDSNPDGLIDDTQQNQNPMSNMDVRSEVLAPMKQEHEAQMNYQCQEQQSQNSQFVAPVKQEIAQQNSDYSLASQMNYQNHNATDFTSGMDNFGRYNRLNHTKMDGGFGTGSSDSNLTRYNSSPAGFFALVNIENEYGALRGIGSYGAGSGTNAAGEVSFSNPSRFSSQTALPSGQPTSSGLLAPISEFGAKSIEESRRGHESFGKGHKSDESYMAGFALPSWDDSQILTDDFLQVPEDDESGSFSNVNASDNQSSEGRARPPTLLSHLSLPQTSAELSAMEKLLQDSVPCKVRAKRGCATHPRSIAERVRRTRISE…	451	387	432	6

## Sheet: Sup.Table 3
Supplementary Table 3 The bHLH domain sequences of tomato.
SlybHLHs	bHLH domain	bHLH domain length
SlybHLH001	LMAERRRRKRLNDRLSMLRSVVPKISKMDRTSILGDTIDYMKEL	44
SlybHLH002	NSHSLAERVRREKISERMKFLQDLVPGCDKVTGKAVMLDEIINYVQSLQ	49
SlybHLH003	TERERTKKIGILFETLRALIPNISAKADECTIIDEAVNHILKL	43
SlybHLH004	TERERRKKMRTQFENLHALVPNLPAKADMSKIVYEAVNRIRKL	43
SlybHLH005	IHKWTERERRKKMLTLFDTLHDLVPNLPTKADQSTIVGEAVNHILELQ	48
SlybHLH006	KERNRRGKMAELYSLLQSLVPTISHIHKATREKIVAESIDYIKRLE	46
SlybHLH007	SHIAVERNRRRQMNENLKVLRSLTPCFYIKRGDQASIIAGVIEFIKEL	48
SlybHLH008	KHHASEKQRRVHFSDKFQALRTLIPNPSKNNRATIIADAIGYIDEL	46
SlybHLH009	ETKHFATERQRRVHLNDKYKALRSMVPNPSKNDRASIVKDAIDYINEL	48
SlybHLH010	SIAERMRRTRISERMKKLQDLFPNMDKQTNTADMLDLAVDYIKDLQ	46
SlybHLH011	HNQSERKRRDKINQRMKTLQKLVPNSSKTDKASMLDEVIEYLKQLQ	46
SlybHLH012	NHVEAERQRREKLNQRFYALRAVVPNISKMDKASLLGDAIAYITELQ	47
SlybHLH013	NHVEAERQRREKLNHRFYALRSVVPNVSRMDKASLLSDAVSYINQLK	47
SlybHLH014	QRITHIAVERNRRKQMNDYLSVLRTLMPESYVQRGDQASIVSGAINYVKELE	52
SlybHLH015	VHNLSERRRRDRINEKMRALQELIPNCNKADKASMLDEAIEYLKTLQ	47
SlybHLH016	QDHIIAERKRREKLSQRFIALSALIPGLKKMDKASVLGDAIKYLKQLQ	48
SlybHLH017	RKRRERINERLRILQSLVPNGTKVDISTMLEEAVQYVKFLQ	41
SlybHLH018	TERERRKKMRTLFETLHALVPNLPAKADKSTIVYEAVNHIVKLQ	44
SlybHLH019	EVHKWTERERRKKMRTLFETLHALVPNLPVKADKSKIVYEAANHIRNLQ	49
SlybHLH020	TERERRKKMRTQFETLHALVPNLPAKADMSKIVYEAVNRIRKL	43
SlybHLH021	SHSLAERVRREKISERMRFLQDLVPGCNKITGKAGMLDEIINYVQSLQ	48
SlybHLH022	RKVQKADREKLRRDRLNEQFMELGKTLDPDRPKNDKASILSDTVQILKDL	50
SlybHLH023	SHSLAERARREKISKKMKYLQDLVPGCNKVTGKAGMLDEIINYVQSLQ	48
SlybHLH024	LMAERRRRKRLNDRLSMLRSIVPKISKMDRTSILGDAIDYMKEL	44
SlybHLH025	TSNCSERKRRKLKKMVKALKGIVPGASRMNTVTVLDEAVRYLKSL	45
SlybHLH026	KSHSEAERRRRQRINAHLSTLRNLVPSSDKMDKAALLAEVVRQVKQL	47
SlybHLH027	KTIEKNRRNQMKDLYMKLNSLVHHDQHTKEFLSLPDQLEEAANYIKKLQ	49
SlybHLH028	RKEKLGDRITALQQLVSPFGKTDTASVLHEAIEYIKFL	38
SlybHLH029	KNLKAERNRRQKLSERLLQLRSLVPNITNMTKETIITDAITYIRELQ	47
SlybHLH030	KAHREKMRRDKLNDRFQELSSILEPGKQPKMDKSVILGDAVRMVVQL	47
SlybHLH031	VRKEKLGDRISALHRLVAPFGKTDTASVLTEAIGYIQFLQ	40
SlybHLH032	QIIELVSKLQQLLPEIRNRRSSKASASKVLQETCNYIRNLNR	42
SlybHLH033	ARHRRERISERIRILQRLVPGGTKMDTASMLDEAVHYVKFL	41
SlybHLH034	IAAKNRRERISERLKILQELVPNGSKVDLVTMLEKAIGYVKFLQ	44
SlybHLH035	LMAERRRRKRLNDRLSMLRSIVPKISKMDRTSILGDTIDYVKEL	44
SlybHLH036	DHIIAERKRREKLSQRFVALSTILPGLKKVDKASILEQAIKHVKDL	46
SlybHLH037	QDHVLAERKRRERLTQRFIALSTLIPNLKKLDKATVLGDAIQYIKELE	48
SlybHLH038	QDHVLAERKRRERLTQYFVTLSTLIPNLKKLDKASILGDAITYIKQLE	48
SlybHLH039	VHNLSEKRRRSRINEKMKALQKLIPNSNKTDKASMLDEAIEYLKQLQ	47
SlybHLH040	HSIAERLRRERISERIKALQELAPSCNKTDRAAMLDEILDYVKFL	45
SlybHLH041	IIHRDIERQRRQEMAALYSSLRSLLPLQYVKGKRSVSDHMHEAANYIKEMQ	51
SlybHLH042	KISHITVERNRRKQMNEHLSVLRTLMPCFYAKRGDQASIIGGVVDYINELQ	51
SlybHLH043	SHSLAERARREKISKKMKCLQDLVPGCNKVIGKAGMLDEIINYVQSLQ	48
SlybHLH044	AARHRREKISEKIRILQRLVPGGTKMDTASMLDEAVHYVKFL	42
SlybHLH045	RSHSEAEKRRRDRINAQLSTLRKLIPTWEKMDKAALLGSVVDHVKDL	47
SlybHLH046	SHSLAERVRREKISERMKILQSLVPGCDKVTGKALMLDEIINYVQSLQ	48
SlybHLH047	ILQDLVPGCNKVIGKALVLDEIINYIQSLQ	30
SlybHLH048	KTQEKNRRIQMKYLSSKLFSLIPPHHHQYSAKDMVTQQDQIDQAITYIEKL	51
SlybHLH049	RSKHSATEQRRRSKINDRFQMLRGIIPNSDQKRDKASFLLEVIEYIHFLQ	50
SlybHLH050	VHNQSERRRRDRINQRMKALQRLVPNASKTDKASMLDEVIDYLKQLQ	47
SlybHLH051	SHSLAERVRRGKINERLRCLQDIVPGCYKTMGMAGMLDEIINYVQSLQ	48
SlybHLH052	RKEKLGDRITALHQLVSPFGKTDTASVLSEAIGYIRFLQ	39
SlybHLH053	ARQRRERISERIRVLQRLVPGGSKMDTASMLDEAANYLKFL	41
SlybHLH054	SHSLAERARREKISDRMKILQDLVPGCNKVIGKALVLDEIINYVQSLQ	48
SlybHLH055	RREKISERMKFLQDLVPGCNKREPVISQVTGKAVMLDEIINYVQSLQ	47
SlybHLH056	RSKHSVTEQRRRSKINERFQILRDLIPHTDQKRDTASFLLEVIQYVQYLQ	50
SlybHLH057	DQIADLVSKLQLLIPESRSTRSSDKVEASKVLQEICNYIRSL	42
SlybHLH058	KSHSEAERRRRERINNHLAKLRSLLPNTTKTDKASLLAEVIQHVKEL	47
SlybHLH059	SHSLAERLRREKINEKLRCLQELVPGCYKTMGMAVMLDVIINYVRSLQ	48
SlybHLH060	MHKMNERRRRYKIAKKMKVLETLIPNCNKSDRASVLDQAIQHIQALQ	47
SlybHLH061	KSHSEAERRRRKRINGHLATLRNLLPNTIKTDKASLLAEAVRCVREL	47
SlybHLH062	QRMTHIAVERNRRKQMNEYLAVIRSLMPPSYVQRGDQASIIGGAINFVKELE	52
SlybHLH063	VTHAVAERKRRERINSHLHTLKKLFPHLPKKDKPRVLTEAVTQLKEL	47
SlybHLH064	NSHSLAERVRRERISERMRLLQELVPGCNKITGKAVMLDEIINYVQSLQ	49
SlybHLH065	RRRRERINERLRILQNLVPNGTKVDISTMLEEAVTYVKFLQ	41
SlybHLH066	VHNLSEKRRRSRINEKLKALQNLIPNSNKTDKASMLDEAIEYLKQLQ	47
SlybHLH067	ARHRRERISERIRILQRLVPGGTKMDTASMLDEAIHYVKFL	41
SlybHLH068	RKEKLGDRIAALQQLVAPFGKTDTASVLMEAIGYIKFLQ	39
SlybHLH069	VTERKRRNRIKDGLFTLRALVPNITKMDKVAILGDSIDYINELQ	44
SlybHLH070	SHSLAERARREKISERMKVLQDIVPGCNKVIGKALVLDEIINYIQSLQ	48
SlybHLH071	DQIADLVSKLQQLIPEIRNRRSDKVSASKVLQETCNYIRNL	41
SlybHLH072	HLLAERKRRKRISKLFVSLASLIPGLNKMDKASILEGAATLIRQL	45
SlybHLH073	KSHSEAERRRRERINNHLAKLRSLLPNTTKTDKASLLAEVIQHVKEL	47
SlybHLH074	NSHSLAERIRREKISERMKYLQDLVPGCNKVTGKAVMLDEIINYVQSLQ	49
SlybHLH075	RSKHSVTEQRRRSKINERFQMLRNLIPHTDQKRDTASFLFEVIQYVQYLQ	50
SlybHLH076	NIVSERIRRNKLKEKLFALRALVPKITKMDKASIVKDAIEYIVKLQ	46
SlybHLH077	NHVEAERQRREKLNQRFYALRAVVPNISKMDKASLLGDAIAHITDMQ	47
SlybHLH078	QRMTHIAVERNRRKQMNEHLRVLRSLMPGSYVQRGDQASIIGGAIEFVRELE	52
SlybHLH079	VHNLSERKRRDRINEKMKALQELIPCCNKSDKASMLDEAIEYLKSLQ	47
SlybHLH080	KKVMHREIERQRRQEMSTLYASLRQQLPLENIKGKRSTSDHILEAANYIEQLQ	53
SlybHLH081	REQKRASVLHDKLQLLRSITKSHALSESSIIVDASKYIQEL	41
SlybHLH082	RSHSEAEKRRRDRINAQLSTLRKLIPTSEKMDKAGLLRSVVEHVKDLE	48
SlybHLH083	ISERKRRGRMKEKLYALRSLVPNITKMDKASIIGDAILYVQGLQ	44
SlybHLH084	AAARRRREKISERIRILQKLVPGGSNMDTASMLDEAANYLKFL	43
SlybHLH085	QDHLLAERKRRERFSQLFALLAKAIPQLKKLDKASILEDAIKYIGELQ	48
SlybHLH086	QDHVIAERKRREKMGDLFISLSKIVPGLKKLDKSSILGDTIEYMKELQ	48
SlybHLH087	SIAERVRRTRISDRIRKLQELVPNMDKQTNTADMLEEAVEYVKFLQ	46
SlybHLH088	MAERRRRKKLNDRLYMLRSVVPRISKMDRASILGDAIEYLKEL	43
SlybHLH089	RSKHSATEQRRRSKINDRFLKLREIIPHSDQKRDKASFLLEVIEYIQFLQ	50
SlybHLH090	AVHNQSERRRRDRINEKMKALQKLVPNASKTNKASMLEEVIKYLKQLQ	48
SlybHLH091	DQINDLVNKLQQLLPELRNRSSDKVSASRVLQDTCNYIKSL	41
SlybHLH092	SHSLAERVRREKISERMKILQALVPGCDKVTGKALMLDEIINYVQSLQ	48
SlybHLH093	SHSLAERVRREKISQRMKLLQDLVPGCNKVTGKALMLDEIINYVRSLQ	48
SlybHLH094	NHVEAERQRREKLNQRFYALRAVVPNISKMDKASLLGDAIAYITDLQ	47
SlybHLH095	HSIAERLRRERIAERLKALQELVPNANKTDKASMLDEIIDYVKFLQ	46
SlybHLH096	VSERNRRKKLNERLFALRAVVPNISKMDKASIIKDAIDYIEEL	43
SlybHLH097	HHMISERKRREKLNDSFQLLRSLLPPGTKKDKASVLASTTEYITCL	46
SlybHLH098	VHNLSERRRRDRINEKMKALQELLPHSTKTDKASMLDEAIEYLKSLQ	47
SlybHLH099	SKACREKLRRDRLNERFLALSSVLDPGRPPKTEKVAILSDAQRML	45
SlybHLH100	RLRRQKLSEKIRCLEKLLPWDKKMDTSTMLEEAYKYVKFLQ	41
SlybHLH101	KNHSEAERRRRERINGHLGTLRNLIPGTNKMDKAALLAKVIGHIKEL	47
SlybHLH102	KVMRRDVERQRRRDMAKLYQRLRLLIPSKYLMGKRSISDHLEEIVDYVKDL	51
SlybHLH103	VRKEKMGDRITALQQLVSPFGKTDTASVLSEAIEYIKFL	39
SlybHLH104	SKACREKLRRDRLNDKFMELGALLEPGRPPKTDKSAILVDAVRLVTQL	48
SlybHLH105	LMAERKRRKKLNERLYALRALVPKISKLDRASILGDAIEYVMEL	44
SlybHLH106	AQSMAARQRRKKISDKTQELGKLIPGGHRMNTAEMLQATYKYIKLLQ	47
SlybHLH107	AQSMAARQRRKKISDKTQELGKLIPGGHRMNTAEMLQATYKYIKLLQ	47
SlybHLH108	QRMTHIAVERNRRKQMNEHLSVLRSLMPESYVQRGDQASIVGGAIEFVKELE	52
SlybHLH109	NHVEAERQRREKLNQRFYALRAVVPNVSKMDKASLLGDAISYINEL	46
SlybHLH110	ISERRRREKINERFMHLASMLPTSSKVDKISLLDETIEYMKELE	44
SlybHLH111	KNHVEAERQRREKLNHRFYALRSVVPNVSKMDKASLLADAVTYINEL	47
SlybHLH112	IAARERRHRISDRFKILQSLVPGGSKMDTVTMLEEAIHYVKFL	43
SlybHLH113	HISTERKRTKKIWILFETLRALIPNISAKADECTIIDKAVNHILKL	46
SlybHLH114	ARQRTMKIGIFFNTLRALISNIPAKADKSTIVEKAVNHIQKLQ	43
SlybHLH115	SHSLAERVRREKISERMKLLQDLVPGCNKVTGKALMLDEIINYVQSLQ	48
SlybHLH116	VHNLSERRRRDRINEKMKALQELIPRCNKTDKASMLDEAIEYLKSLQ	47
SlybHLH117	RAALSDRHRRMKIAERIDALGELFSCSKQGGKASQMDEIIDHIKYLQ	47
SlybHLH118	NHVLAERRRREKLNERFIILRSLVPFVTKMDKASILGDTIEYVKQLR	47
SlybHLH119	HSIAERLRRERIAERIRALQELVPSVNKTDRAVMLDEIVDYIKFL	45
SlybHLH120	SLRSLIPIEFIKGKRSASDHMHAAVNYIKYLQ	32
SlybHLH121	HSIAERLRRERISERIKALQELVPSCNKTDRAAMLDEILDYVKFL	45
SlybHLH122	KHMIKERIRREKQKQSYLNLYKLLPMGTKNEKNAIVQTATRRIEELQ	47
SlybHLH123	NKACRERLRREKLNERFSDLCSVLEPGRPVKTDKMAILGDAIRVLNQL	48
SlybHLH124	QRMTHIEVERNRRKQMNEHLHVLRSLMPSSYVQRGDQASIVGGAIEFVRELE	52
SlybHLH125	AHSLAERVRREKISERMKLLQDLVPGCNKVTGKAVMLDEIINYVQSLQ	48
SlybHLH126	SIAERERRTRISGKLKKLQDLVPNMDKQTSYADMLDLAVQHIRTLQ	46
SlybHLH127	SKACREKLRREKLNEKFMELAVLLEPSRPPKTDKSAILVDAVRVVTQL	48
SlybHLH128	VRKEKMGDRITALQQLVSPFGKTDTASVLSEAIEYIKFL	39
SlybHLH129	KDVEKNRRNYMKNLCNQLYSLIPSTHHSRETMGLQDKIDAAIKYIK	46
SlybHLH130	KYVEKNRRNYMKKLYNQLHSLIPTSKETIMTVPDQIDAAVNYIENL	46
SlybHLH131	KYVEKNRRNHMKNLCNQLHSMLPTHSSTSKETTMTVPDQIDAAVKHIETL	50
SlybHLH132	NHVEAERQRREKLNSRFYALREVVPNVTKMDKATLLSDAVTYITQL	46
SlybHLH133	NHVEAERQRREKLNHRFYALRSVVPHVTKMDKASLLSDAVSYINEL	46
SlybHLH134	ATHNQSERKRRDKINQRLKTLQKLVPTSSKTDTASMLDEVIEYLKQLR	48
SlybHLH135	RKRRERINERLKTLQSLIPNGTKVDISTMLEEAVQYVKFLQ	41
SlybHLH136	RKRREKINQRLRILQSLVPNGTKVDISTMLEEAVQYVKFLQ	41
SlybHLH137	AKNHKEAERRRRERINSHLHSLRTLLSCNSKLDKASLLAKVVQRVREL	48
SlybHLH138	SIAERVRRTRISERMRKLQELVPNMDKQTNTADMLDLAVEYIKGLQ	46
SlybHLH139	SHSLAERARREKINARMKLLQELVPGCNKISGTAMVLDEIINHVQSLQ	48
SlybHLH140	KKLNHNASERDRRKKINDLYSSLRSLLPPSDHMKKPSIPSTISKILKYIPELQ	53
SlybHLH141	KKLNHNASERNRRKKMNFLYSTLRSLLPPPTNKHQKKKLSFPATVSYVQEYIPEL	55
SlybHLH142	ARLRRERISEKIRILQRLVPGGTKMDTASMLDEAIRYVKFL	41
SlybHLH143	QRMTHIAVERNRRRQMNDYLAVLRSLMPPSYAQRGDQASIVGGAINFVKELE	52
SlybHLH144	SIAERVRRTRISDRMRKLQELVPNMDKQTNTADMLDFAVDYIKELE	46
SlybHLH145	HSIAERLRRERIAERMKSLQELVPNANKTDKASMLDEIIDYVRFLQ	46
SlybHLH146	SHSLAERVRRGKINERLRCLQDIVPGCYKSMGMAVMLDEIINYVQSLQ	48
SlybHLH147	KKRRRRSSDEFGELRKIVPGGQLMDFYNLLDETADYINSL	40
SlybHLH148	RMIHIAMKRNQRKQMNNYLTLLQSLISSSHVQRADQASIIGGAINFVKELE	51
SlybHLH149	MAERRRRKRLNGRLSMLRSIVPKISKMDRTSILGDTIDYTKEL	43
SlybHLH150	ARHRRERISEKIRILQRLVPGGTKMDTASMLDEAIHYMKFL	41
SlybHLH151	AHSLAERVRREKIGERMKFLQDLVPGCNKVTGKAVMLDEIINYVQSLQ	48
SlybHLH152	SIAERVRRTRISERMRKLQELVPNMDKQTNTADMLDFAADYIKELE	46

## Sheet: Sup.Table 4
Supplementary Table 4 The orthologous bHLH genes in tomato, potato and Arabidopsis genome.
sly|Solyc00g050430.2.1	stu|PGSC0003DMP400011341	1.059
sly|Solyc00g050430.2.1	stu|PGSC0003DMP400011343	1.059
sly|Solyc01g010130.2.1	stu|PGSC0003DMP400034158	1.059
sly|Solyc01g010130.2.1	stu|PGSC0003DMP400034159	1.059
sly|Solyc01g014910.1.1	stu|PGSC0003DMP400067113	0.976
sly|Solyc01g081090.1.1	stu|PGSC0003DMP400058538	1.059
sly|Solyc01g081100.1.1	stu|PGSC0003DMP400003204	1.059
sly|Solyc01g086870.2.1	stu|PGSC0003DMP400043846	1.059
sly|Solyc01g090790.2.1	stu|PGSC0003DMP400045048	1.059
sly|Solyc01g090790.2.1	stu|PGSC0003DMP400045049	1.059
sly|Solyc01g096050.2.1	stu|PGSC0003DMP400000489	1.059
sly|Solyc01g096050.2.1	stu|PGSC0003DMP400000490	1.059
sly|Solyc01g096050.2.1	stu|PGSC0003DMP400012418	1.059
sly|Solyc01g096370.2.1	stu|PGSC0003DMP400031944	1.059
sly|Solyc01g098720.2.1	stu|PGSC0003DMP400049785	1.059
sly|Solyc01g102300.2.1	stu|PGSC0003DMP400031849	1.059
sly|Solyc01g102300.2.1	stu|PGSC0003DMP400031850	1.059
sly|Solyc01g106460.2.1	stu|PGSC0003DMP400009069	1.033
sly|Solyc01g107140.1.1	stu|PGSC0003DMP400058818	1.059
sly|Solyc01g107950.1.1	stu|PGSC0003DMP400044661	1.059
sly|Solyc01g107950.1.1	stu|PGSC0003DMP400044662	1.059
sly|Solyc01g107950.1.1	stu|PGSC0003DMP400044664	1.059
sly|Solyc01g107960.2.1	stu|PGSC0003DMP400044663	1.02
sly|Solyc01g109700.2.1	stu|PGSC0003DMP400001388	1.059
sly|Solyc01g109700.2.1	stu|PGSC0003DMP400001390	1.059
sly|Solyc01g111130.2.1	stu|PGSC0003DMP400002886	1.059
sly|Solyc01g111130.2.1	stu|PGSC0003DMP400002887	1.059
sly|Solyc02g062690.2.1	stu|PGSC0003DMP400027130	1.059
sly|Solyc02g063430.2.1	stu|PGSC0003DMP400018368	1.059
sly|Solyc02g063430.2.1	stu|PGSC0003DMP400018369	1.059
sly|Solyc02g070880.1.1	stu|PGSC0003DMP400014551	0.874
sly|Solyc02g076920.2.1	stu|PGSC0003DMP400018055	0.908
sly|Solyc02g079760.2.1	stu|PGSC0003DMP400024468	1.059
sly|Solyc02g079760.2.1	stu|PGSC0003DMP400024469	1.059
sly|Solyc02g079810.1.1	stu|PGSC0003DMP400037647	0.7
sly|Solyc02g079970.2.1	stu|PGSC0003DMP400037646	1.009
sly|Solyc02g090950.1.1	stu|PGSC0003DMP400007209	0.843
sly|Solyc02g091440.1.1	stu|PGSC0003DMP400053393	1.059
sly|Solyc02g091690.2.1	stu|PGSC0003DMP400053318	1.059
sly|Solyc02g091800.2.1	stu|PGSC0003DMP400053329	1.059
sly|Solyc02g091810.1.1	stu|PGSC0003DMP400053331	0.671
sly|Solyc02g091820.1.1	stu|PGSC0003DMP400053332	1.004
sly|Solyc02g093280.2.1	stu|PGSC0003DMP400007151	1.059
sly|Solyc02g093280.2.1	stu|PGSC0003DMP400007152	1.059
sly|Solyc03g005350.2.1	stu|PGSC0003DMP400023696	1.059
sly|Solyc03g005350.2.1	stu|PGSC0003DMP400023697	1.059
sly|Solyc03g005350.2.1	stu|PGSC0003DMP400023698	1.059
sly|Solyc03g006910.2.1	stu|PGSC0003DMP400013372	0.795
sly|Solyc03g007410.2.1	stu|PGSC0003DMP400016023	1.059
sly|Solyc03g034000.2.1	stu|PGSC0003DMP400039142	1.056
sly|Solyc03g044460.1.1	stu|PGSC0003DMP400033040	0.436
sly|Solyc03g095980.2.1	stu|PGSC0003DMP400048214	0.703
sly|Solyc03g097820.1.1	stu|PGSC0003DMP400034485	1.059
sly|Solyc03g114720.2.1	stu|PGSC0003DMP400042418	1.059
sly|Solyc03g114720.2.1	stu|PGSC0003DMP400042421	1.059
sly|Solyc03g115540.1.1	stu|PGSC0003DMP400042484	1.059
sly|Solyc03g115540.1.1	stu|PGSC0003DMP400042485	1.059
sly|Solyc03g119390.2.1	stu|PGSC0003DMP400010146	1.059
sly|Solyc03g120530.2.1	stu|PGSC0003DMP400004713	1.059
sly|Solyc03g121240.1.1	stu|PGSC0003DMP400004456	1.059
sly|Solyc03g121240.1.1	stu|PGSC0003DMP400004457	1.059
sly|Solyc03g121240.1.1	stu|PGSC0003DMP400004458	1.059
sly|Solyc04g005660.2.1	stu|PGSC0003DMP400005168	0.369
sly|Solyc04g007430.1.1	stu|PGSC0003DMP400010653	0.675
sly|Solyc04g014360.2.1	stu|PGSC0003DMP400040805	0.814
sly|Solyc04g074810.2.1	stu|PGSC0003DMP400003806	1.059
sly|Solyc04g074810.2.1	stu|PGSC0003DMP400003807	1.059
sly|Solyc04g076240.1.1	stu|PGSC0003DMP400016517	0.844
sly|Solyc04g077480.2.1	stu|PGSC0003DMP400008749	1.059
sly|Solyc04g077480.2.1	stu|PGSC0003DMP400008750	1.059
sly|Solyc04g077480.2.1	stu|PGSC0003DMP400008751	1.059
sly|Solyc04g077960.1.1	stu|PGSC0003DMP400037320	1.059
sly|Solyc04g078690.2.1	stu|PGSC0003DMP400013990	1.059
sly|Solyc04g078690.2.1	stu|PGSC0003DMP400013991	1.059
sly|Solyc04g078790.2.1	stu|PGSC0003DMP400014008	0.814
sly|Solyc04g080710.2.1	stu|PGSC0003DMP400006688	1.059
sly|Solyc04g080710.2.1	stu|PGSC0003DMP400006689	1.059
sly|Solyc05g006650.2.1	stu|PGSC0003DMP400039162	1.059
sly|Solyc05g007210.2.1	stu|PGSC0003DMP400039949	0.334
sly|Solyc05g009640.2.1	stu|PGSC0003DMP400022973	0.794
sly|Solyc05g009880.2.1	stu|PGSC0003DMP400001570	1.059
sly|Solyc05g009880.2.1	stu|PGSC0003DMP400001571	1.059
sly|Solyc05g010610.2.1	stu|PGSC0003DMP400034158	1.059
sly|Solyc05g010610.2.1	stu|PGSC0003DMP400034159	1.059
sly|Solyc05g011810.2.1	stu|PGSC0003DMP400034148	1.059
sly|Solyc05g011810.2.1	stu|PGSC0003DMP400034149	1.059
sly|Solyc05g014590.2.1	stu|PGSC0003DMP400030471	0.78
sly|Solyc05g050560.1.1	stu|PGSC0003DMP400000489	1.059
sly|Solyc05g050560.1.1	stu|PGSC0003DMP400012418	1.059
sly|Solyc05g053660.1.1	stu|PGSC0003DMP400027642	1.059
sly|Solyc06g008030.2.1	stu|PGSC0003DMP400025910	1.059
sly|Solyc06g008030.2.1	stu|PGSC0003DMP400025911	1.059
sly|Solyc06g008030.2.1	stu|PGSC0003DMP400025912	1.059
sly|Solyc06g050840.2.1	stu|PGSC0003DMP400048631	0.647
sly|Solyc06g051260.2.1	stu|PGSC0003DMP400027441	0.767
sly|Solyc06g051550.2.1	stu|PGSC0003DMP400033079	1.059
sly|Solyc06g062460.2.1	stu|PGSC0003DMP400008672	1.059
sly|Solyc06g065040.2.1	stu|PGSC0003DMP400054553	1.044
sly|Solyc06g068870.2.1	stu|PGSC0003DMP400025090	1.059
sly|Solyc06g068870.2.1	stu|PGSC0003DMP400050144	1.059
sly|Solyc06g068870.2.1	stu|PGSC0003DMP400050145	1.059
sly|Solyc06g068870.2.1	stu|PGSC0003DMP400050146	1.059
sly|Solyc06g069370.2.1	stu|PGSC0003DMP400042418	1.059
sly|Solyc06g069600.1.1	stu|PGSC0003DMP400055864	1.059
sly|Solyc06g072520.1.1	stu|PGSC0003DMP400046966	1.048
sly|Solyc06g072520.1.1	stu|PGSC0003DMP400046967	1.048
sly|Solyc06g083170.2.1	stu|PGSC0003DMP400035017	1.059
sly|Solyc06g083980.1.1	stu|PGSC0003DMP400034788	1.059
sly|Solyc06g083980.1.1	stu|PGSC0003DMP400034789	1.059
sly|Solyc06g083980.1.1	stu|PGSC0003DMP400034790	1.059
sly|Solyc06g083980.1.1	stu|PGSC0003DMP400034791	1.059
sly|Solyc07g005400.2.1	stu|PGSC0003DMP400019655	1.059
sly|Solyc07g018010.2.1	stu|PGSC0003DMP400007305	0.946
sly|Solyc07g039570.2.1	stu|PGSC0003DMP400038123	1.059
sly|Solyc07g043580.2.1	stu|PGSC0003DMP400027896	1.059
sly|Solyc07g043580.2.1	stu|PGSC0003DMP400027897	1.059
sly|Solyc07g052670.2.1	stu|PGSC0003DMP400045403	1.033
sly|Solyc07g052670.2.1	stu|PGSC0003DMP400045404	1.033
sly|Solyc07g052930.2.1	stu|PGSC0003DMP400045399	1.059
sly|Solyc07g053290.2.1	stu|PGSC0003DMP400035479	0.963
sly|Solyc07g062200.1.1	stu|PGSC0003DMP400062939	0.756
sly|Solyc07g063830.2.1	stu|PGSC0003DMP400033417	1.059
sly|Solyc07g064040.2.1	stu|PGSC0003DMP400033472	1.003
sly|Solyc08g062780.1.1	stu|PGSC0003DMP400014411	1.059
sly|Solyc08g062780.1.1	stu|PGSC0003DMP400014412	1.059
sly|Solyc08g075110.1.1	stu|PGSC0003DMP400036180	0.925
sly|Solyc08g076820.2.1	stu|PGSC0003DMP400030631	1.059
sly|Solyc08g076930.1.1	stu|PGSC0003DMP400002142	1.059
sly|Solyc08g076930.1.1	stu|PGSC0003DMP400030626	1.059
sly|Solyc08g081140.2.1	stu|PGSC0003DMP400021841	1.059
sly|Solyc08g081140.2.1	stu|PGSC0003DMP400021842	1.059
sly|Solyc08g083170.1.1	stu|PGSC0003DMP400021649	1.059
sly|Solyc09g057710.2.1	stu|PGSC0003DMP400036170	1.059
sly|Solyc09g063010.2.1	stu|PGSC0003DMP400032987	1.059
sly|Solyc09g063010.2.1	stu|PGSC0003DMP400032989	1.059
sly|Solyc09g063010.2.1	stu|PGSC0003DMP400032990	1.059
sly|Solyc09g064920.2.1	stu|PGSC0003DMP400001828	1.059
sly|Solyc09g065100.1.1	stu|PGSC0003DMP400022834	1.059
sly|Solyc09g065820.2.1	stu|PGSC0003DMP400033590	1.059
sly|Solyc09g083220.2.1	stu|PGSC0003DMP400010802	1.059
sly|Solyc09g089870.2.1	stu|PGSC0003DMP400029998	0.951
sly|Solyc09g091760.1.1	stu|PGSC0003DMP400051624	0.931
sly|Solyc09g097870.2.1	stu|PGSC0003DMP400029023	1.059
sly|Solyc09g097870.2.1	stu|PGSC0003DMP400029024	1.059
sly|Solyc09g098110.2.1	stu|PGSC0003DMP400011610	1.059
sly|Solyc09g098110.2.1	stu|PGSC0003DMP400011611	1.059
sly|Solyc10g006510.2.1	stu|PGSC0003DMP400025430	0.989
sly|Solyc10g006640.2.1	stu|PGSC0003DMP400043421	1.059
sly|Solyc10g009270.2.1	stu|PGSC0003DMP400019126	1.059
sly|Solyc10g009270.2.1	stu|PGSC0003DMP400019127	1.059
sly|Solyc10g049720.1.1	stu|PGSC0003DMP400061403	1.059
sly|Solyc10g049780.1.1	stu|PGSC0003DMP400005823	0.787
sly|Solyc10g078380.1.1	stu|PGSC0003DMP400014704	0.969
sly|Solyc10g079050.1.1	stu|PGSC0003DMP400014343	1.059
sly|Solyc10g079070.1.1	stu|PGSC0003DMP400014389	1.059
sly|Solyc10g079650.1.1	stu|PGSC0003DMP400052021	0.362
sly|Solyc10g079680.1.1	stu|PGSC0003DMP400052017	0.591
sly|Solyc11g005780.1.1	stu|PGSC0003DMP400049927	0.757
sly|Solyc11g010340.1.1	stu|PGSC0003DMP400028197	0.788
sly|Solyc11g056650.1.1	stu|PGSC0003DMP400038140	1.059
sly|Solyc12g010170.1.1	stu|PGSC0003DMP400013796	1.059
sly|Solyc12g036470.1.1	stu|PGSC0003DMP400009532	1.059
sly|Solyc12g088130.1.1	stu|PGSC0003DMP400003676	0.909
sly|Solyc12g098620.1.1	stu|PGSC0003DMP400008095	1.059
sly|Solyc12g098620.1.1	stu|PGSC0003DMP400008096	1.059
sly|Solyc12g100140.1.1	stu|PGSC0003DMP400041251	1.059
sly|Solyc12g100140.1.1	stu|PGSC0003DMP400041252	1.059
sly|Solyc01g096050.2.1	ath|AT1G01260	2.41
sly|Solyc09g098110.2.1	ath|AT1G05805	1.032
sly|Solyc01g102300.2.1	ath|AT1G09530	0.806
sly|Solyc04g077480.2.1	ath|AT1G10120	0.982
sly|Solyc05g005300.2.1	ath|AT1G10610	0.663
sly|Solyc04g007300.2.1	ath|AT1G25330	0.756
sly|Solyc04g080710.2.1	ath|AT1G27660	0.775
sly|Solyc02g070880.1.1	ath|AT1G29950	0.393
sly|Solyc08g076930.1.1	ath|AT1G32640	2.41
sly|Solyc06g065040.2.1	ath|AT1G35460	0.829
sly|Solyc05g006650.2.1	ath|AT1G59640	1.246
sly|Solyc02g091440.1.1	ath|AT1G66470	0.742
sly|Solyc05g009880.2.1	ath|AT1G68810	1.041
sly|Solyc05g010610.2.1	ath|AT1G68920	1.335
sly|Solyc04g005280.2.1	ath|AT1G69010	1.238
sly|Solyc04g074810.2.1	ath|AT1G72210	1.153
sly|Solyc06g070910.2.1	ath|AT1G74500	0.435
sly|Solyc01g107140.1.1	ath|AT2G14760	0.74
sly|Solyc08g062780.1.1	ath|AT2G16910	1.802
sly|Solyc06g008030.2.1	ath|AT2G20180	0.52
sly|Solyc12g010170.1.1	ath|AT2G24260	0.942
sly|Solyc06g051550.2.1	ath|AT2G28160	0.914
sly|Solyc01g081100.1.1	ath|AT2G31210	0.99
sly|Solyc08g075110.1.1	ath|AT2G34820	0.352
sly|Solyc03g095980.2.1	ath|AT2G40200	0.562
sly|Solyc10g078380.1.1	ath|AT2G41130	0.7
sly|Solyc10g079050.1.1	ath|AT2G42280	1.2
sly|Solyc10g079070.1.1	ath|AT2G42300	0.945
sly|Solyc07g043580.2.1	ath|AT2G43010	0.501
sly|Solyc12g042010.1.1	ath|AT2G43060	0.156
sly|Solyc01g096050.2.1	ath|AT2G46510	2.417
sly|Solyc01g080050.2.1	ath|AT3G06120	1.202
sly|Solyc09g057710.2.1	ath|AT3G07340	1.144
sly|Solyc01g111130.2.1	ath|AT3G19860	1.136
sly|Solyc03g121240.1.1	ath|AT3G21330	0.949
sly|Solyc05g053660.1.1	ath|AT3G24140	1.347
sly|Solyc06g068870.2.1	ath|AT3G26744	1.563
sly|Solyc10g079650.1.1	ath|AT3G56970	0.543
sly|Solyc01g090790.2.1	ath|AT4G00050	1.135
sly|Solyc11g005780.1.1	ath|AT4G00120	0.497
sly|Solyc01g096370.2.1	ath|AT4G00870	1.036
sly|Solyc09g065820.2.1	ath|AT4G02590	1.306
sly|Solyc09g065100.1.1	ath|AT4G09820	1.185
sly|Solyc09g089870.2.1	ath|AT4G14410	0.794
sly|Solyc06g083980.1.1	ath|AT4G16430	2.171
sly|Solyc02g078130.2.1	ath|AT4G20970	0.511
sly|Solyc02g079810.1.1	ath|AT4G21330	0.623
sly|Solyc03g006910.2.1	ath|AT4G25410	0.553
sly|Solyc01g109700.2.1	ath|AT4G34530	0.83
sly|Solyc02g093280.2.1	ath|AT4G36930	0.6
sly|Solyc01g106460.2.1	ath|AT4G37850	0.822
sly|Solyc03g114720.2.1	ath|AT5G08130	0.843
sly|Solyc05g007210.2.1	ath|AT5G39860	0.506
sly|Solyc08g081140.2.1	ath|AT5G41315	2.242
sly|Solyc09g083360.2.1	ath|AT5G43650	0.514
sly|Solyc03g097820.1.1	ath|AT5G50915	0.775
sly|Solyc03g007410.2.1	ath|AT5G53210	1.021
sly|Solyc07g064040.2.1	ath|AT5G54680	1.268
sly|Solyc07g039570.2.1	ath|AT5G56960	0.685
sly|Solyc07g018010.2.1	ath|AT5G57150	1.021
sly|Solyc00g050430.2.1	ath|AT5G65640	1.191

## Sheet: Sup.Table 5
Supplementary Table 5 The paralogous bHLH genes in tomato, potato and Arabidopsis genome.
ath|AT1G03040	ath|AT4G02590	1.354
ath|AT1G05710	ath|AT2G31730	0.732
ath|AT1G06170	ath|AT2G31210	0.899
ath|AT1G06170	ath|AT2G31220	1.355
ath|AT1G09250	ath|AT3G05800	0.218
ath|AT1G09250	ath|AT3G06590	0.295
ath|AT1G09250	ath|AT3G17100	0.345
ath|AT1G12540	ath|AT1G62975	0.714
ath|AT1G12860	ath|AT3G26744	1.192
ath|AT1G18400	ath|AT1G73830	0.73
ath|AT1G22490	ath|AT1G72210	1.061
ath|AT1G26260	ath|AT1G68920	1.09
ath|AT1G27740	ath|AT5G43175	0.767
ath|AT1G30670	ath|AT2G34820	0.822
ath|AT1G32640	ath|AT4G17880	1.647
ath|AT1G35460	ath|AT4G09180	0.93
ath|AT1G63650	ath|AT5G41315	1.738
ath|AT1G64625	ath|AT2G27230	0.57
ath|AT1G64625	ath|AT2G31280	0.465
ath|AT1G66470	ath|AT5G37800	1.062
ath|AT2G14760	ath|AT4G33880	1.039
ath|AT2G18300	ath|AT4G36540	1.012
ath|AT2G20180	ath|AT4G28800	0.642
ath|AT2G20180	ath|AT4G28811	0.567
ath|AT2G20180	ath|AT4G28815	0.352
ath|AT2G22750	ath|AT4G37850	0.899
ath|AT2G22760	ath|AT2G22770	0.562
ath|AT2G24260	ath|AT4G30980	1.001
ath|AT2G27230	ath|AT2G31280	0.538
ath|AT2G31210	ath|AT2G31220	0.849
ath|AT2G41130	ath|AT3G56770	0.84
ath|AT2G41240	ath|AT3G56970	0.871
ath|AT2G41240	ath|AT3G56980	0.84
ath|AT2G42300	ath|AT3G57800	1.343
ath|AT2G43010	ath|AT3G59060	1.001
ath|AT2G46810	ath|AT3G61950	1.097
ath|AT2G46810	ath|AT4G01460	0.554
ath|AT2G46970	ath|AT3G62090	0.688
ath|AT3G05800	ath|AT3G17100	0.183
ath|AT3G06590	ath|AT3G17100	0.459
ath|AT3G07340	ath|AT5G48560	1.137
ath|AT3G23210	ath|AT4G14410	0.794
ath|AT3G50330	ath|AT5G67060	0.525
ath|AT3G56970	ath|AT3G56980	1.347
ath|AT3G61950	ath|AT4G01460	0.544
ath|AT4G05170	ath|AT4G21340	0.548
ath|AT4G17880	ath|AT5G46760	1.738
ath|AT4G25400	ath|AT5G51780	0.565
ath|AT4G25410	ath|AT5G51790	0.808
ath|AT4G28790	ath|AT4G28800	1.005
ath|AT4G28790	ath|AT4G28811	0.948
ath|AT4G28790	ath|AT4G28815	0.407
ath|AT4G28800	ath|AT4G28811	1.254
ath|AT4G28800	ath|AT4G28815	0.567
ath|AT4G28811	ath|AT4G28815	0.44
ath|AT4G29930	ath|AT5G57150	0.713
ath|AT5G09460	ath|AT5G50010	0.098
ath|AT5G09460	ath|AT5G64340	0.838
ath|AT5G10570	ath|AT5G65640	1.003
ath|AT5G50010	ath|AT5G64340	0.131
ath|AT5G51780	ath|AT5G51790	0.369
sly|Solyc00g050430.2.1	sly|Solyc12g088130.1.1	0.878
sly|Solyc01g010130.2.1	sly|Solyc05g010610.2.1	1.613
sly|Solyc01g014910.1.1	sly|Solyc01g020170.1.1	0.994
sly|Solyc01g014910.1.1	sly|Solyc01g057300.1.1	1.113
sly|Solyc01g014910.1.1	sly|Solyc01g107950.1.1	1.181
sly|Solyc01g014910.1.1	sly|Solyc01g107960.2.1	1.047
sly|Solyc01g014910.1.1	sly|Solyc01g107970.1.1	1.068
sly|Solyc01g014910.1.1	sly|Solyc09g018130.1.1	0.909
sly|Solyc01g014910.1.1	sly|Solyc09g018150.1.1	1.278
sly|Solyc01g020170.1.1	sly|Solyc01g057300.1.1	1.244
sly|Solyc01g020170.1.1	sly|Solyc01g107950.1.1	1.25
sly|Solyc01g020170.1.1	sly|Solyc01g107960.2.1	1.531
sly|Solyc01g020170.1.1	sly|Solyc01g107970.1.1	1.613
sly|Solyc01g020170.1.1	sly|Solyc09g018130.1.1	0.38
sly|Solyc01g020170.1.1	sly|Solyc09g018150.1.1	0.79
sly|Solyc01g057300.1.1	sly|Solyc01g107950.1.1	1.353
sly|Solyc01g057300.1.1	sly|Solyc01g107960.2.1	1.291
sly|Solyc01g057300.1.1	sly|Solyc01g107970.1.1	1.328
sly|Solyc01g057300.1.1	sly|Solyc09g018130.1.1	0.503
sly|Solyc01g057300.1.1	sly|Solyc09g018150.1.1	0.952
sly|Solyc01g096050.2.1	sly|Solyc05g050560.1.1	1.613
sly|Solyc01g096370.2.1	sly|Solyc08g083170.1.1	0.798
sly|Solyc01g096370.2.1	sly|Solyc10g009270.2.1	1.017
sly|Solyc01g096370.2.1	sly|Solyc10g009290.1.1	1.186
sly|Solyc01g107140.1.1	sly|Solyc10g049720.1.1	0.796
sly|Solyc01g107140.1.1	sly|Solyc10g049780.1.1	0.611
sly|Solyc01g107950.1.1	sly|Solyc01g107960.2.1	1.28
sly|Solyc01g107950.1.1	sly|Solyc01g107970.1.1	1.333
sly|Solyc01g107950.1.1	sly|Solyc09g018130.1.1	0.528
sly|Solyc01g107950.1.1	sly|Solyc09g018150.1.1	0.995
sly|Solyc01g107960.2.1	sly|Solyc01g107970.1.1	1.6
sly|Solyc01g107960.2.1	sly|Solyc09g018130.1.1	0.425
sly|Solyc01g107960.2.1	sly|Solyc09g018150.1.1	0.874
sly|Solyc01g107970.1.1	sly|Solyc09g018130.1.1	0.402
sly|Solyc01g107970.1.1	sly|Solyc09g018150.1.1	0.894
sly|Solyc02g062690.2.1	sly|Solyc03g034000.2.1	0.602
sly|Solyc02g063430.2.1	sly|Solyc02g091690.2.1	1.067
sly|Solyc02g076920.2.1	sly|Solyc07g053290.2.1	0.465
sly|Solyc02g090950.1.1	sly|Solyc03g044460.1.1	0.427
sly|Solyc02g091810.1.1	sly|Solyc02g091820.1.1	0.694
sly|Solyc03g005350.2.1	sly|Solyc09g083220.2.1	1.242
sly|Solyc03g044460.1.1	sly|Solyc12g088790.1.1	0.47
sly|Solyc03g095980.2.1	sly|Solyc06g051260.2.1	0.606
sly|Solyc03g097820.1.1	sly|Solyc06g072520.1.1	0.873
sly|Solyc03g114720.2.1	sly|Solyc06g069370.2.1	1.613
sly|Solyc03g115540.1.1	sly|Solyc06g069600.1.1	0.687
sly|Solyc03g119390.2.1	sly|Solyc12g036470.1.1	0.86
sly|Solyc03g121240.1.1	sly|Solyc06g062460.2.1	0.765
sly|Solyc04g005130.2.1	sly|Solyc05g006650.2.1	0.943
sly|Solyc04g005220.1.1	sly|Solyc05g010610.2.1	1.12
sly|Solyc04g005280.2.1	sly|Solyc05g011810.2.1	1.232
sly|Solyc04g078790.2.1	sly|Solyc12g088790.1.1	0.424
sly|Solyc06g008030.2.1	sly|Solyc09g063010.2.1	1.108
sly|Solyc06g064580.1.1	sly|Solyc06g064590.1.1	0.336
sly|Solyc06g083170.2.1	sly|Solyc09g057710.2.1	0.97
sly|Solyc06g083170.2.1	sly|Solyc12g098620.1.1	0.634
sly|Solyc07g005400.2.1	sly|Solyc12g010170.1.1	0.767
sly|Solyc07g063830.2.1	sly|Solyc10g006640.2.1	0.739
sly|Solyc07g064040.2.1	sly|Solyc10g006510.2.1	1.085
sly|Solyc08g075090.2.1	sly|Solyc08g075110.1.1	1.613
sly|Solyc08g083170.1.1	sly|Solyc10g009270.2.1	0.799
sly|Solyc08g083170.1.1	sly|Solyc10g009290.1.1	0.793
sly|Solyc09g018130.1.1	sly|Solyc09g018150.1.1	0.625
sly|Solyc09g097870.2.1	sly|Solyc12g098620.1.1	1.036
sly|Solyc10g008250.1.1	sly|Solyc10g008260.1.1	0.702
sly|Solyc10g008250.1.1	sly|Solyc10g008270.2.1	0.674
sly|Solyc10g008260.1.1	sly|Solyc10g008270.2.1	0.905
sly|Solyc10g009270.2.1	sly|Solyc10g009290.1.1	1.017
sly|Solyc10g049720.1.1	sly|Solyc10g049780.1.1	0.817
sly|Solyc10g079650.1.1	sly|Solyc10g079680.1.1	0.363
sly|Solyc11g005780.1.1	sly|Solyc12g088790.1.1	0.428
sly|Solyc11g056650.1.1	sly|Solyc12g100140.1.1	1.234
stu|PGSC0003DMP400000489	stu|PGSC0003DMP400000490	1.004
stu|PGSC0003DMP400000489	stu|PGSC0003DMP400012418	1.004
stu|PGSC0003DMP400000652	stu|PGSC0003DMP400000653	1.004
stu|PGSC0003DMP400001205	stu|PGSC0003DMP400001206	0.416
stu|PGSC0003DMP400001388	stu|PGSC0003DMP400001390	1.004
stu|PGSC0003DMP400001570	stu|PGSC0003DMP400001571	1.004
stu|PGSC0003DMP400002142	stu|PGSC0003DMP400030626	1.004
stu|PGSC0003DMP400002559	stu|PGSC0003DMP400012200	0.281
stu|PGSC0003DMP400002886	stu|PGSC0003DMP400002887	1.004
stu|PGSC0003DMP400003806	stu|PGSC0003DMP400003807	1.004
stu|PGSC0003DMP400004456	stu|PGSC0003DMP400004457	1.004
stu|PGSC0003DMP400004456	stu|PGSC0003DMP400004458	1.004
stu|PGSC0003DMP400004457	stu|PGSC0003DMP400004458	1.004
stu|PGSC0003DMP400006688	stu|PGSC0003DMP400006689	1.004
stu|PGSC0003DMP400007151	stu|PGSC0003DMP400007152	1.004
stu|PGSC0003DMP400008095	stu|PGSC0003DMP400008096	1.004
stu|PGSC0003DMP400008749	stu|PGSC0003DMP400008750	1.004
stu|PGSC0003DMP400008749	stu|PGSC0003DMP400008751	1.004
stu|PGSC0003DMP400008750	stu|PGSC0003DMP400008751	1.004
stu|PGSC0003DMP400011341	stu|PGSC0003DMP400011342	1.004
stu|PGSC0003DMP400011341	stu|PGSC0003DMP400011343	1.004
stu|PGSC0003DMP400011342	stu|PGSC0003DMP400011343	1.004
stu|PGSC0003DMP400011610	stu|PGSC0003DMP400011611	1.004
stu|PGSC0003DMP400013990	stu|PGSC0003DMP400013991	1.004
stu|PGSC0003DMP400014007	stu|PGSC0003DMP400014008	0.839
stu|PGSC0003DMP400017153	stu|PGSC0003DMP400017154	1.004
stu|PGSC0003DMP400017153	stu|PGSC0003DMP400017155	1.004
stu|PGSC0003DMP400017153	stu|PGSC0003DMP400017156	1.004
stu|PGSC0003DMP400017154	stu|PGSC0003DMP400017155	1.004
stu|PGSC0003DMP400017154	stu|PGSC0003DMP400017156	1.004
stu|PGSC0003DMP400017155	stu|PGSC0003DMP400017156	1.004
stu|PGSC0003DMP400018368	stu|PGSC0003DMP400018369	1.004
stu|PGSC0003DMP400019126	stu|PGSC0003DMP400019127	1.004
stu|PGSC0003DMP400021841	stu|PGSC0003DMP400021842	1.004
stu|PGSC0003DMP400023696	stu|PGSC0003DMP400023697	1.004
stu|PGSC0003DMP400023696	stu|PGSC0003DMP400023698	1.004
stu|PGSC0003DMP400023697	stu|PGSC0003DMP400023698	1.004
stu|PGSC0003DMP400024468	stu|PGSC0003DMP400024469	1.004
stu|PGSC0003DMP400025090	stu|PGSC0003DMP400050145	1.004
stu|PGSC0003DMP400025668	stu|PGSC0003DMP400025669	1.004
stu|PGSC0003DMP400025910	stu|PGSC0003DMP400025911	1.004
stu|PGSC0003DMP400025910	stu|PGSC0003DMP400025912	1.004
stu|PGSC0003DMP400025911	stu|PGSC0003DMP400025912	1.004
stu|PGSC0003DMP400027896	stu|PGSC0003DMP400027897	1.004
stu|PGSC0003DMP400029023	stu|PGSC0003DMP400029024	1.004
stu|PGSC0003DMP400031849	stu|PGSC0003DMP400031850	1.004
stu|PGSC0003DMP400032987	stu|PGSC0003DMP400032989	1.004
stu|PGSC0003DMP400032987	stu|PGSC0003DMP400032990	1.004
stu|PGSC0003DMP400032989	stu|PGSC0003DMP400032990	1.004
stu|PGSC0003DMP400034148	stu|PGSC0003DMP400034149	1.004
stu|PGSC0003DMP400034158	stu|PGSC0003DMP400034159	1.004
stu|PGSC0003DMP400034788	stu|PGSC0003DMP400034789	1.004
stu|PGSC0003DMP400034788	stu|PGSC0003DMP400034790	1.004
stu|PGSC0003DMP400034788	stu|PGSC0003DMP400034791	1.004
stu|PGSC0003DMP400034789	stu|PGSC0003DMP400034790	1.004
stu|PGSC0003DMP400034789	stu|PGSC0003DMP400034791	1.004
stu|PGSC0003DMP400034790	stu|PGSC0003DMP400034791	1.004
stu|PGSC0003DMP400036180	stu|PGSC0003DMP400066978	1.004
stu|PGSC0003DMP400039140	stu|PGSC0003DMP400039142	1.004
stu|PGSC0003DMP400041251	stu|PGSC0003DMP400041252	1.004
stu|PGSC0003DMP400042289	stu|PGSC0003DMP400042290	0.581
stu|PGSC0003DMP400042289	stu|PGSC0003DMP400042291	0.985
stu|PGSC0003DMP400042290	stu|PGSC0003DMP400042291	0.819
stu|PGSC0003DMP400042418	stu|PGSC0003DMP400042421	1.004
stu|PGSC0003DMP400042484	stu|PGSC0003DMP400042485	1.004
stu|PGSC0003DMP400044661	stu|PGSC0003DMP400044662	1.004
stu|PGSC0003DMP400044661	stu|PGSC0003DMP400044663	1.004
stu|PGSC0003DMP400044661	stu|PGSC0003DMP400044664	1.004
stu|PGSC0003DMP400044662	stu|PGSC0003DMP400044663	1.004
stu|PGSC0003DMP400044662	stu|PGSC0003DMP400044664	1.004
stu|PGSC0003DMP400044663	stu|PGSC0003DMP400044664	1.004
stu|PGSC0003DMP400045048	stu|PGSC0003DMP400045049	1.004
stu|PGSC0003DMP400045403	stu|PGSC0003DMP400045404	1.004
stu|PGSC0003DMP400046966	stu|PGSC0003DMP400046967	1.004
stu|PGSC0003DMP400050144	stu|PGSC0003DMP400050145	1.004
stu|PGSC0003DMP400050144	stu|PGSC0003DMP400050146	1.004
stu|PGSC0003DMP400050145	stu|PGSC0003DMP400050146	1.004
stu|PGSC0003DMP400051622	stu|PGSC0003DMP400051623	0.915
stu|PGSC0003DMP400051622	stu|PGSC0003DMP400051624	0.899
stu|PGSC0003DMP400051623	stu|PGSC0003DMP400051624	1.004
stu|PGSC0003DMP400054552	stu|PGSC0003DMP400054553	1.004

## Sheet: Sup.Table 6
Supplementary Table 6 The expression of 152 SlybHLH genes in TY-2 and 4840 after TYLCV infection
SlybHLHs	S_lypersicum gene	FPKM in TY-2 after 0d infection	FPKM in TY-2 after 357d infection	Fold change in TY-2 after TYLCV infection	FPKM in 4840 after 0d infection	FPKM in 4840 after 357d infection	Fold change in TY-2 after TYLCV infection
SlybHLH001	Solyc00g050430.2.1	14.8728	5.37891	-1.46729	8.17366	10.2818	0.331035
SlybHLH002	Solyc01g010130.2.1	5.70136	7.48402	0.392509	3.8552	5.39351	0.484419
SlybHLH003	Solyc01g014910.1.1	0	0	0	0	0	0
SlybHLH004	Solyc01g020170.1.1	0	0	0	0	0	0
SlybHLH005	Solyc01g057300.1.1	0	0	0	0	0	0
SlybHLH006	Solyc01g067340.1.1	0	0	0	0	0	0
SlybHLH007	Solyc01g080050.2.1	2.67258	1.76073	-0.602057	1.75776	2.9941	0.768387
SlybHLH008	Solyc01g081090.1.1	0	0	0	0	0.0511469	0
SlybHLH009	Solyc01g081100.1.1	0.841347	0	0	0	0	0
SlybHLH010	Solyc01g086870.2.1	17.874	47.2607	1.40277	117.674	35.4369	-1.73147
SlybHLH011	Solyc01g090790.2.1	33.9156	32.528	-0.0602666	46.1973	32.508	-0.507013
SlybHLH012	Solyc01g096050.2.1	5.0301	5.92407	0.236003	29.3972	6.26342	-2.23066
SlybHLH013	Solyc01g096370.2.1	11.1351	27.2006	1.28853	18.4854	17.4384	-0.084123
SlybHLH014	Solyc01g098720.2.1	1.90694	0.354643	-2.42682	0	1.5529	0
SlybHLH015	Solyc01g102300.2.1	5.72296	2.53621	-1.17409	2.17059	4.9273	1.18271
SlybHLH016	Solyc01g106460.2.1	0	0.0947446	0	0.237688	0.0621817	-1.93451
SlybHLH017	Solyc01g107140.1.1	0	0	0	0	0	0
SlybHLH018	Solyc01g107950.1.1	0	0	0	0	0	0
SlybHLH019	Solyc01g107960.2.1	0	0.100495	0	0	0.718443	0
SlybHLH020	Solyc01g107970.1.1	0	0	0	0	0	0
SlybHLH021	Solyc01g109700.2.1	38.4761	43.9499	0.191898	16.6066	27.1421	0.708776
SlybHLH022	Solyc01g111130.2.1	6.2659	11.8554	0.919946	6.44755	5.59759	-0.203946
SlybHLH023	Solyc02g062690.2.1	32.1342	28.2418	-0.186275	11.6386	19.2091	0.722879
SlybHLH024	Solyc02g063430.2.1	21.3632	16.022	-0.415078	4.56216	20.7172	2.18304
SlybHLH025	Solyc02g070880.1.1	17.6484	10.9325	-0.690907	5.7814	19.6916	1.76809
SlybHLH026	Solyc02g076920.2.1	0	0	0	0	0.326176	0
SlybHLH027	Solyc02g078130.2.1	0.98616	0.610704	-0.691349	0.744844	3.0997	2.05712
SlybHLH028	Solyc02g079760.2.1	18.2015	12.0706	-0.592561	16.2657	11.308	-0.524491
SlybHLH029	Solyc02g079810.1.1	0	0	0	0	0	0
SlybHLH030	Solyc02g079970.2.1	147.39	113.988	-0.370752	170.741	76.0336	-1.1671
SlybHLH031	Solyc02g084880.2.1	1.72516	1.63875	-0.0741368	1.085	2.6796	1.30432
SlybHLH032	Solyc02g087860.2.1	25.6819	28.186	0.134227	11.2639	16.5378	0.55407
SlybHLH033	Solyc02g090950.1.1	3.82131	0.580585	-2.71849	0	0.760577	0
SlybHLH034	Solyc02g091440.1.1	0	0.10313	0	0	0	0
SlybHLH035	Solyc02g091690.2.1	10.232	14.6822	0.520984	0.770461	10.676	3.79251
SlybHLH036	Solyc02g091800.2.1	0.578272	0.251312	-1.20227	0.633892	0.280157	-1.178
SlybHLH037	Solyc02g091810.1.1	0	0	0	0.256466	0	0
SlybHLH038	Solyc02g091820.1.1	0	0	0	0.247273	0	0
SlybHLH039	Solyc02g093280.2.1	1.48397	1.42719	-0.0562911	0.75908	0.581486	-0.384507
SlybHLH040	Solyc03g005350.2.1	3.66554	3.43807	-0.0924287	3.27711	4.33552	0.403782
SlybHLH041	Solyc03g006910.2.1	0.248427	0.800849	1.68871	0	0.176945	0
SlybHLH042	Solyc03g007410.2.1	10.068	8.5547	-0.234981	1.88422	17.9497	3.25192
SlybHLH043	Solyc03g034000.2.1	1.96913	11.2633	2.51601	27.3188	3.24245	-3.07474
SlybHLH044	Solyc03g044460.1.1	0	0	0	0	0	0
SlybHLH045	Solyc03g095980.2.1	4.93233	12.5083	1.34254	10.7632	7.79377	-0.465713
SlybHLH046	Solyc03g097820.1.1	5.64327	3.19882	-0.818993	5.10131	5.45078	0.095595
SlybHLH047	Solyc03g113560.2.1	20.3612	5.61756	-1.85781	2.98061	8.07026	1.43701
SlybHLH048	Solyc03g114230.1.1	0	0.631719	0	0	0.150444	0
SlybHLH049	Solyc03g114720.2.1	10.9671	10.3967	-0.0770469	10.8777	18.3962	0.758027
SlybHLH050	Solyc03g115540.1.1	3.50634	5.99493	0.773778	16.4159	6.69271	-1.29443
SlybHLH051	Solyc03g119390.2.1	0.90607	0.644766	-0.490846	0.231377	0.182178	-0.344899
SlybHLH052	Solyc03g120530.2.1	5.80632	2.5568	-1.18329	2.54847	2.88187	0.177372
SlybHLH053	Solyc03g121240.1.1	3.11949	5.90544	0.920735	28.4714	16.4709	-0.789596
SlybHLH054	Solyc04g005130.2.1	4.972	3.36736	-0.562209	1.03664	5.28882	2.35103
SlybHLH055	Solyc04g005220.1.1	0	0	0	0	0.0471809	0
SlybHLH056	Solyc04g005280.2.1	7.82414	10.4019	0.410843	8.91932	7.64566	-0.222291
SlybHLH057	Solyc04g005660.2.1	8.5775	15.5445	0.85777	1.05007	9.52266	3.18088
SlybHLH058	Solyc04g006990.2.1	6.51805	6.4877	-0.00673241	3.73955	9.02633	1.27128
SlybHLH059	Solyc04g007300.2.1	0.463938	1.06625	1.20054	12.7652	0.754435	-4.08067
SlybHLH060	Solyc04g007430.1.1	0	0	0	0	0	0
SlybHLH061	Solyc04g014360.2.1	7.47787	4.92423	-0.602728	2.26263	9.5357	2.07534
SlybHLH062	Solyc04g074810.2.1	3.60513	0.865358	-2.05868	1.52582	3.39858	1.15535
SlybHLH063	Solyc04g076240.1.1	0.456478	0.459047	0.00809494	0	1.71385	0
SlybHLH064	Solyc04g077480.2.1	9.63632	7.98869	-0.270523	5.46393	8.44154	0.627566
SlybHLH065	Solyc04g077960.1.1	0	0.0868943	0	0	0	0
SlybHLH066	Solyc04g078690.2.1	30.6816	37.3559	0.28396	18.8598	29.3314	0.637135
SlybHLH067	Solyc04g078790.2.1	0.809581	4.021	2.31231	0.633892	1.34475	1.08503
SlybHLH068	Solyc04g080710.2.1	15.6618	12.6032	-0.313457	10.3513	14.5206	0.488291
SlybHLH069	Solyc05g005300.2.1	0.490682	0.107918	-2.18486	0	0.0761395	0
SlybHLH070	Solyc05g006650.2.1	36.1323	48.7902	0.433304	102.955	43.5401	-1.2416
SlybHLH071	Solyc05g007210.2.1	28.2555	11.5497	-1.29068	14.3153	5.67258	-1.33548
SlybHLH072	Solyc05g009640.2.1	0	0	0	0	0.0689689	0
SlybHLH073	Solyc05g009880.2.1	22.0283	11.7475	-0.907004	18.4411	23.3209	0.338699
SlybHLH074	Solyc05g010610.2.1	5.60548	3.99318	-0.489302	1.52589	3.53015	1.21008
SlybHLH075	Solyc05g011810.2.1	8.83931	12.0915	0.451985	6.09201	6.48724	0.0906859
SlybHLH076	Solyc05g014590.2.1	0.531877	0	0	0.884487	0	0
SlybHLH077	Solyc05g050560.1.1	3.27959	3.24501	-0.0152915	39.5206	2.81241	-3.81272
SlybHLH078	Solyc05g053660.1.1	8.1756	13.2366	0.695134	19.8939	9.20873	-1.11125
SlybHLH079	Solyc06g008030.2.1	1.87416	30.7038	4.0341	9.57118	6.70568	-0.513313
SlybHLH080	Solyc06g035490.2.1	0.124214	0.355933	1.51878	1.56708	0.825745	-0.924311
SlybHLH081	Solyc06g050840.2.1	56.1982	81.7288	0.540321	32.1597	109.394	1.76621
SlybHLH082	Solyc06g051260.2.1	11.25	8.82793	-0.34978	5.13334	11.8074	1.20172
SlybHLH083	Solyc06g051550.2.1	0	0	0	0	0	0
SlybHLH084	Solyc06g062460.2.1	11.8256	37.7791	1.67567	9.57408	28.1017	1.55345
SlybHLH085	Solyc06g064580.1.1	0	0	0	0	0	0
SlybHLH086	Solyc06g064590.1.1	0	0.250622	0	0	0.156312	0
SlybHLH087	Solyc06g065040.2.1	7.34117	4.37597	-0.746407	9.4654	11.3215	0.258326
SlybHLH088	Solyc06g068870.2.1	35.2877	36.0219	0.0297084	22.1317	41.0619	0.891683
SlybHLH089	Solyc06g069370.2.1	16.9595	9.95312	-0.768874	7.4351	9.44706	0.345513
SlybHLH090	Solyc06g069600.1.1	0.936544	1.95515	1.06186	9.04471	0.957364	-3.23993
SlybHLH091	Solyc06g070910.2.1	0.0738844	0	0	0	0	0
SlybHLH092	Solyc06g072520.1.1	0.178579	0.23919	0.421599	0	1.05407	0
SlybHLH093	Solyc06g083170.2.1	4.56791	2.5105	-0.863556	0.65671	4.61389	2.81266
SlybHLH094	Solyc06g083980.1.1	13.674	13.3912	-0.0301572	13.8639	12.5781	-0.14042
SlybHLH095	Solyc07g005400.2.1	4.69338	3.62896	-0.37107	8.63068	4.29244	-1.00768
SlybHLH096	Solyc07g018010.2.1	12.2564	14.43	0.235532	70.6498	12.444	-2.50524
SlybHLH097	Solyc07g039570.2.1	0.0522822	0	0	0.318892	0	0
SlybHLH098	Solyc07g043580.2.1	11.1735	26.2512	1.2323	27.364	18.6672	-0.551777
SlybHLH099	Solyc07g052670.2.1	4.9945	2.59133	-0.946646	2.30685	3.06823	0.411483
SlybHLH100	Solyc07g052930.2.1	0.401226	0.23383	-0.778957	0	0.621143	0
SlybHLH101	Solyc07g053290.2.1	8.53228	11.901	0.480081	5.07886	9.53101	0.908123
SlybHLH102	Solyc07g062200.1.1	0	0	0	0	0.0872924	0
SlybHLH103	Solyc07g063830.2.1	2.53531	1.93591	-0.38915	3.08014	1.55088	-0.989905
SlybHLH104	Solyc07g064040.2.1	141.895	161.705	0.188538	139.207	108.868	-0.354653
SlybHLH105	Solyc08g062780.1.1	2.15818	0.173925	-3.63328	0.335703	0.156401	-1.10194
SlybHLH106	Solyc08g075090.2.1	118.684	82.2049	-0.529833	40.0366	70.5546	0.817421
SlybHLH107	Solyc08g075110.1.1	0	0	0	0	0	0
SlybHLH108	Solyc08g076820.2.1	81.6925	104.167	0.350626	52.9711	156.888	1.56645
SlybHLH109	Solyc08g076930.1.1	12.7239	14.5813	0.196581	124.558	16.8216	-2.88842
SlybHLH110	Solyc08g081140.2.1	19.053	16.3237	-0.223054	5.04924	14.3727	1.5092
SlybHLH111	Solyc08g083170.1.1	0	0	0	0.388393	0	0
SlybHLH112	Solyc09g005070.1.1	0	0	0	0	0	0
SlybHLH113	Solyc09g018130.1.1	0	0	0	0	0	0
SlybHLH114	Solyc09g018150.1.1	0	0	0	0	0	0
SlybHLH115	Solyc09g057710.2.1	1.96711	1.37524	-0.516386	0.44252	2.75422	2.63783
SlybHLH116	Solyc09g063010.2.1	12.7021	14.5254	0.193513	12.8219	14.1437	0.14155
SlybHLH117	Solyc09g064920.2.1	10.2952	7.00628	-0.55525	0.544285	2.6387	2.27739
SlybHLH118	Solyc09g065100.1.1	0.651676	0.14813	-2.13729	0.191232	1.15958	2.60021
SlybHLH119	Solyc09g065820.2.1	13.3855	8.55049	-0.646597	16.681	13.1146	-0.347032
SlybHLH120	Solyc09g074810.2.1	0	0	0	0	0	0
SlybHLH121	Solyc09g083220.2.1	31.787	34.0977	0.101237	28.566	26.1026	-0.130105
SlybHLH122	Solyc09g083360.2.1	0.558659	0.645292	0.207986	114.409	1.29038	-6.47026
SlybHLH123	Solyc09g089870.2.1	24.1869	35.3214	0.546316	26.5742	17.5214	-0.600906
SlybHLH124	Solyc09g091760.1.1	7.19117	7.70548	0.0996572	6.88956	10.1629	0.560825
SlybHLH125	Solyc09g097870.2.1	12.29	31.8994	1.37605	38.4062	28.5936	-0.425646
SlybHLH126	Solyc09g098110.2.1	4.29118	11.4661	1.41793	7.8872	7.22096	-0.127323
SlybHLH127	Solyc10g006510.2.1	6.67527	6.96153	0.0605773	7.1461	6.8722	-0.0563827
SlybHLH128	Solyc10g006640.2.1	2.02193	1.37367	-0.557704	2.96723	0.754894	-1.97477
SlybHLH129	Solyc10g008250.1.1	0.300742	0.175697	-0.775442	1.69566	0	0
SlybHLH130	Solyc10g008260.1.1	0	0	0	0	0	0
SlybHLH131	Solyc10g008270.2.1	0.673149	18.3687	4.77018	26.4975	1.37319	-4.27025
SlybHLH132	Solyc10g009270.2.1	1.7614	3.50626	0.993211	28.1114	1.50649	-4.22189
SlybHLH133	Solyc10g009290.1.1	6.48573	3.29495	-0.977015	32.6513	7.69134	-2.08583
SlybHLH134	Solyc10g018510.1.1	0	0	0	0.191501	0	0
SlybHLH135	Solyc10g049720.1.1	0	0	0	0	0	0
SlybHLH136	Solyc10g049780.1.1	0	0.132432	0	0	0.244957	0
SlybHLH137	Solyc10g078380.1.1	1.12049	0.996216	-0.169593	1.04664	3.10948	1.57091
SlybHLH138	Solyc10g079050.1.1	1.82866	4.33065	1.24379	1.59281	1.59396	0.00104127
SlybHLH139	Solyc10g079070.1.1	22.1712	24.5034	0.144294	10.2601	18.172	0.824668
SlybHLH140	Solyc10g079650.1.1	0	0	0	0	0	0
SlybHLH141	Solyc10g079680.1.1	0	0	0	0	0	0
SlybHLH142	Solyc11g005780.1.1	0	0	0	0	0	0
SlybHLH143	Solyc11g010340.1.1	0.335268	0.910059	1.44064	0.848235	0.144616	-2.55223
SlybHLH144	Solyc11g056650.1.1	6.28484	4.93322	-0.349347	4.56927	5.68026	0.313991
SlybHLH145	Solyc12g010170.1.1	0.313128	0.690507	1.1409	0	0.311734	0
SlybHLH146	Solyc12g036470.1.1	1.62959	2.11891	0.378812	2.60957	2.20461	-0.243288
SlybHLH147	Solyc12g042010.1.1	0	2.56825	0	2.14516	1.1675	-0.877667
SlybHLH148	Solyc12g087850.1.1	1.56617	0.432889	-1.85518	0	0	0
SlybHLH149	Solyc12g088130.1.1	0	0	0	0	0	0
SlybHLH150	Solyc12g088790.1.1	0	0	0	0	0	0
SlybHLH151	Solyc12g098620.1.1	0	0	0	0	0.0493048	0
SlybHLH152	Solyc12g100140.1.1	13.1796	18.4567	0.485834	4.13291	10.4843	1.34301
Note:
Red color indicate up-regulated expressed genes
Green color indicate down-regulated expressed genes
